# Supplementary material for: Metabolomic Profiles of Body Mass Index in the Framingham Heart Study Reveal Distinct Cardiometabolic Phenotypes
Source: PLoS One. 2016 Feb 10;11(2):e0148361. doi: 10.1371/journal.pone.0148361 (PMC4749349; doi:10.1371/journal.pone.0148361)
Supplement: S1 Table — (XLSX) [file pone.0148361.s003.xlsx]

## Sheet: sTable 2A Non-lipid metabolites
		Body mass index					Waist circumference					Fasting glucose					HOMA-IR					HDL cholesterol					Log-triglycerides					Systolic blood pressure					Diastolic blood pressure
Metabolites	beta	s.e	LCI	UCI	P	beta	s.e	LCI	UCI	P	beta	s.e	LCI	UCI	P	beta	s.e	LCI	UCI	P	beta	s.e	LCI	UCI	P	beta	s.e	LCI	UCI	P	beta	s.e	LCI	UCI	P	beta	s.e	LCI	UCI	P
2-hydroxyglutaric acid	0.0877486	0.109229	-0.12647	0.301968	0.421875	-0.116694	0.28455	-0.674748	0.44136	0.681777	0.319559	0.465113	-0.705199	1.50835	0.492132	0.0116751	0.0180238	-0.12647	0.301968	0.517222	1.07891	0.269594	0.550186	1.60764	6.51764e-05	0.119665	0.0119604	0.0962088	0.143122	5.15593e-23	1.76503	0.399893	0.980769	2.5493	1.07174e-05	0.776333	0.225483	0.334118	1.21855	0.000587578
3-hydroxyanthranilic acid	0.0668565	0.1266	-0.181487	0.3152	0.597517	0.689774	0.331913	0.038681	1.34087	0.0378725	0.197944	0.432245	-0.955013	1.74256	0.647066	0.0456873	0.0203396	-0.181487	0.3152	0.0248501	0.469814	0.316842	-0.151719	1.09135	0.13835	0.00554788	0.0148931	-0.023667	0.0347627	0.709566	0.101305	0.465076	-0.81101	1.01362	0.827597	-0.0411066	0.269629	-0.570023	0.48781	0.878849
3-hydroxyphenylacetic acid	0.208939	0.106441	0.000188087	0.417691	0.0497941	0.313195	0.277186	-0.230418	0.856808	0.258655	-0.344284	0.456154	-1.13691	1.03756	0.450491	0.0349651	0.0176681	0.000188087	0.417691	0.0479632	-0.381318	0.263766	-0.898614	0.135977	0.148432	-0.00442797	0.0122874	-0.0285258	0.0196699	0.718612	0.400437	0.392426	-0.369185	1.17006	0.307659	0.126526	0.220998	-0.306893	0.559945	0.567036
3-methyladipic acid; pimelic acid	0.175417	0.112048	-0.0443303	0.395165	0.117617	0.358517	0.292005	-0.214159	0.931193	0.219679	0.760476	0.47869	0.236325	2.51102	0.112306	0.00886389	0.0185672	-0.0443303	0.395165	0.633137	0.1558	0.277795	-0.389007	0.700608	0.574967	-0.0496137	0.0128138	-0.0747438	-0.0244835	0.000111557	0.795253	0.412747	-0.0142204	1.60473	0.0541587	0.296491	0.232402	-0.159293	0.752274	0.202191
5-hydroxyindoleacetic acid	-0.0644455	0.12002	-0.299802	0.170911	0.591349	-0.403356	0.313483	-1.01809	0.211375	0.198328	0.434432	0.498371	-0.848507	1.75088	0.383462	0.00311423	0.0197574	-0.299802	0.170911	0.874768	0.58767	0.301809	-0.00416971	1.17951	0.0516347	-0.0315886	0.0137563	-0.0585643	-0.00461285	0.0217462	0.838626	0.446287	-0.0365311	1.71378	0.060352	0.416067	0.252599	-0.0792732	0.911408	0.0996621
aconitate	0.509783	0.111553	0.291007	0.728559	5.18667e-06	1.341	0.290629	0.771029	1.91098	4.20414e-06	1.33157	0.478736	1.06602	3.3605	0.00546611	0.0718751	0.018518	0.291007	0.728559	0.000107479	0.346404	0.279254	-0.201265	0.894072	0.214954	0.0640325	0.0128126	0.0389046	0.0891603	6.32404e-07	1.3109	0.413458	0.500033	2.12177	0.00154511	0.956009	0.232267	0.500489	1.41153	4.01681e-05
adenosine	0.0926791	0.103387	-0.110075	0.295434	0.370129	0.325604	0.273418	-0.2106	0.861808	0.233843	0.00679922	0.470324	-0.767793	1.56357	0.988467	0.0124006	0.017386	-0.110075	0.295434	0.475774	-0.0443495	0.263917	-0.561924	0.473225	0.866566	-0.00822925	0.0119467	-0.0316581	0.0151996	0.491007	-0.0279519	0.38719	-0.787278	0.731374	0.942456	0.0125189	0.221524	-0.421917	0.446955	0.954939
adenosine diphosphate	-0.138194	0.104494	-0.343126	0.0667385	0.186156	-0.912198	0.271414	-1.44449	-0.379905	0.000791872	-0.60128	0.444152	-1.56146	0.550899	0.175973	-0.0317604	0.0172156	-0.343126	0.0667385	0.0652166	-0.663136	0.258298	-1.16971	-0.156565	0.0103229	0.0350088	0.011985	0.0115039	0.0585137	0.00352884	0.431012	0.38455	-0.323163	1.18519	0.262503	0.0586463	0.216475	-0.365902	0.483195	0.786486
adenosine monophosphate	-0.0160302	0.105418	-0.222774	0.190714	0.879153	0.530383	0.274266	-0.00750254	1.06827	0.053279	-0.321245	0.447478	-1.08459	1.05078	0.472909	0.0881813	0.0172254	-0.222774	0.190714	3.38278e-07	0.144737	0.260778	-0.366699	0.656172	0.578947	0.0333041	0.0120861	0.00960106	0.0570072	0.00591357	0.223688	0.387684	-0.536632	0.984009	0.564016	-0.0655249	0.218186	-0.493429	0.362379	0.763968
adipic acid	0.208046	0.105011	0.00209913	0.413992	0.0477124	0.791819	0.273264	0.255898	1.32774	0.00380192	0.152346	0.445194	-0.427897	1.70127	0.732238	0.0272697	0.0172424	0.00209913	0.413992	0.113922	0.138185	0.260423	-0.372553	0.648923	0.595745	-0.0168982	0.0120986	-0.0406258	0.00682938	0.162661	0.14872	0.387092	-0.610439	0.90788	0.700873	-0.013371	0.217848	-0.440611	0.413869	0.951065
alanine	0.692855	0.101776	0.493275	0.892435	1.25349e-11	1.87443	0.266342	1.35215	2.39672	2.54893e-12	1.17151	0.446252	0.0430934	2.33351	0.00871732	0.0918935	0.0171073	0.493275	0.892435	8.60333e-08	0.146887	0.260896	-0.364722	0.658495	0.573482	0.170822	0.0107564	0.149729	0.191915	4.84102e-54	1.27479	0.383452	0.52285	2.02672	0.00089932	0.747033	0.216674	0.322142	1.17192	0.000575238
allantoin	-0.0214062	0.0968877	-0.2114	0.168588	0.825159	-0.305943	0.253835	-0.803705	0.191819	0.228214	-1.7742	0.416828	-2.74696	-0.615341	2.16179e-05	0.0030547	0.0161282	-0.2114	0.168588	0.849795	0.0774942	0.243511	-0.400023	0.555011	0.750333	0.0074637	0.0111124	-0.0143274	0.0292548	0.501871	0.0133735	0.359104	-0.69082	0.717567	0.970296	0.00343272	0.202952	-0.394551	0.401416	0.986507
alpha-glycerophosphate	0.00081317	0.104805	-0.20473	0.206356	0.99381	-0.284195	0.272761	-0.81913	0.25074	0.297579	0.0132054	0.445799	-0.834262	1.30034	0.976372	-0.0472191	0.0172606	-0.20473	0.206356	0.00628436	0.74046	0.258868	0.232772	1.24815	0.00427664	0.00663963	0.0120608	-0.0170138	0.030293	0.58203	0.0250758	0.385881	-0.73171	0.781862	0.948194	0.163789	0.217127	-0.262038	0.589615	0.450734
alpha-hydroxybutyric acid	0.671067	0.107433	0.46037	0.881763	5.1466e-10	1.73108	0.27994	1.18207	2.28009	7.60653e-10	4.09756	0.459869	4.85754	7.01977	1.17836e-18	0.0522742	0.0181641	0.46037	0.881763	0.00404899	1.6184	0.268782	1.09126	2.14553	2.06541e-09	0.0874996	0.0122929	0.0633909	0.111608	1.53533e-12	1.18781	0.40201	0.399398	1.97623	0.00316754	0.541331	0.22641	0.0972987	0.985364	0.0169005
alpha-ketoglutarate	0.74783	0.113732	0.524769	0.970891	6.33924e-11	1.93999	0.295622	1.36019	2.51979	6.89821e-11	1.25843	0.486606	0.0632954	2.41822	0.00978685	0.0917753	0.0186887	0.524769	0.970891	9.93026e-07	0.470317	0.286005	-0.0906194	1.03125	0.10026	0.0811867	0.0130034	0.0556833	0.10669	5.32397e-10	0.507269	0.421215	-0.318853	1.33339	0.228632	0.465008	0.238366	-0.00249707	0.932513	0.051235
aminoadipic acid	1.0349	0.117018	0.805405	1.26439	2.02665e-18	2.52597	0.305273	1.92728	3.12467	2.36296e-16	0.552608	0.515844	-0.0427634	2.41691	0.284186	0.158437	0.019654	0.805405	1.26439	1.3341e-15	-1.75855	0.298684	-2.34432	-1.17277	4.60511e-09	0.129981	0.0133596	0.10378	0.156181	7.06142e-22	-0.123504	0.447926	-1.00197	0.754963	0.78279	0.260688	0.25201	-0.233552	0.754927	0.301063
aminoisobutyric acid	-0.0165618	0.098252	-0.209231	0.176107	0.866153	0.109917	0.257491	-0.395014	0.614849	0.669507	-0.368411	0.424864	-1.67764	0.485032	0.385964	-0.0433356	0.0163323	-0.209231	0.176107	0.0080251	-0.757951	0.246166	-1.24068	-0.275226	0.00210077	-0.0602802	0.0111329	-0.0821115	-0.0384489	6.76307e-08	-0.669826	0.363688	-1.38301	0.0433558	0.0656359	-0.342348	0.205569	-0.745464	0.0607674	0.0959727
anthranilic acid	0.15787	0.0960165	-0.0304149	0.346156	0.100268	-0.0104286	0.25172	-0.504042	0.483185	0.966957	-0.345142	0.414001	-1.66854	0.443641	0.404553	-8.39743e-05	0.0159475	-0.0304149	0.346156	0.995799	0.0546109	0.241894	-0.419736	0.528957	0.821405	0.060746	0.0108836	0.0394037	0.0820883	2.65781e-08	0.0255211	0.356138	-0.672855	0.723897	0.942878	0.181975	0.201241	-0.212652	0.576602	0.365948
arginine	-0.0837362	0.0955709	-0.271148	0.103675	0.381027	-0.0654918	0.250538	-0.556787	0.425804	0.793803	-0.313485	0.4107	-2.00939	0.0901312	0.445367	0.00418089	0.0158222	-0.271148	0.103675	0.791618	0.0267521	0.240099	-0.444074	0.497579	0.911292	0.0322753	0.0109265	0.0108487	0.0537018	0.00316932	0.212612	0.354286	-0.482134	0.907357	0.548489	-0.213997	0.200196	-0.606575	0.178581	0.285207
argininosuccinate	0.0196249	0.171111	-0.316278	0.355528	0.90872	0.783041	0.437672	-0.0761427	1.64222	0.0739944	1.12493	0.478078	0.294004	3.28057	0.0188808	0.045848	0.0268877	-0.316278	0.355528	0.0885809	-1.5203	0.408704	-2.32262	-0.717975	0.000214043	0.0296574	0.0198064	-0.00922404	0.0685388	0.134712	-0.581813	0.61544	-1.78997	0.626347	0.344774	0.461439	0.360336	-0.24593	1.16881	0.200731
asparagine	-0.342387	0.0955511	-0.52976	-0.155015	0.000346152	-1.2357	0.249808	-1.72557	-0.745836	8.08186e-07	-1.01889	0.417826	-3.31165	-1.2048	0.0148221	-0.133809	0.0158774	-0.52976	-0.155015	6.18765e-17	-0.191308	0.241181	-0.664257	0.281642	0.427734	-0.0850842	0.0107353	-0.106136	-0.0640327	3.46419e-15	-0.59502	0.355839	-1.29281	0.10277	0.0946255	-0.245925	0.201162	-0.640398	0.148548	0.221633
aspartate	-0.0543138	0.157689	-0.363732	0.255105	0.730587	-0.289678	0.400398	-1.07534	0.495987	0.469548	-0.478058	0.643819	-1.55729	1.51373	0.457932	-0.0232227	0.0238811	-0.363732	0.255105	0.331063	-0.385531	0.365341	-1.10241	0.331347	0.291547	0.0196437	0.0176345	-0.0149588	0.0542463	0.265558	0.173459	0.566967	-0.939053	1.28597	0.75971	0.0535387	0.320987	-0.576307	0.683385	0.867564
asymmetric dimethylarginine	0.293363	0.0975838	0.101998	0.484727	0.00267438	0.710328	0.258264	0.203865	1.21679	0.00600039	-0.688823	0.4372	-2.21097	0.0305194	0.115282	0.00959107	0.0165569	0.101998	0.484727	0.562462	-0.58245	0.250216	-1.07313	-0.0917672	0.020013	-0.0179972	0.0113923	-0.0403379	0.0043435	0.114303	-0.311864	0.369736	-1.03693	0.4132	0.399051	-0.475343	0.209497	-0.886173	-0.0645122	0.0233657
beta-hydroxybutyric acid	-0.0270162	0.104836	-0.232619	0.178586	0.796666	0.190208	0.273206	-0.345599	0.726014	0.486383	2.55034	0.446171	3.25338	5.34002	1.26593e-08	0.00486471	0.0174687	-0.232619	0.178586	0.780674	0.985861	0.25849	0.478915	1.49281	0.000141052	-0.0465194	0.0119736	-0.0700019	-0.0230369	0.00010569	0.270259	0.385483	-0.485746	1.02626	0.48333	-0.103919	0.216949	-0.529397	0.321559	0.631991
betaine	-0.117171	0.103885	-0.320887	0.0865449	0.259482	-0.49056	0.272189	-1.02431	0.0431927	0.0716285	-0.221038	0.449562	-1.1189	1.17682	0.622997	-0.0518255	0.0173071	-0.320887	0.0865449	0.00277903	-1.79333	0.258595	-2.30042	-1.28623	5.23104e-12	-0.0989725	0.0115652	-0.121651	-0.0762936	2.03611e-17	-1.37848	0.383845	-2.13119	-0.62577	0.000335845	-0.685067	0.217069	-1.11073	-0.2594	0.00161979
carbamoylalanine	0.492089	0.0977962	0.300314	0.683864	5.22511e-07	1.25995	0.256416	0.757128	1.76277	9.54778e-07	0.644358	0.430185	0.382787	2.565	0.134308	0.0985321	0.0164575	0.300314	0.683864	2.47831e-09	0.120291	0.248205	-0.366432	0.607014	0.627974	0.0435543	0.0112675	0.0214591	0.0656495	0.000113855	0.731193	0.365848	0.0137758	1.44861	0.0457636	0.593153	0.206577	0.188061	0.998245	0.00412387
carnitine	0.524136	0.0996374	0.32875	0.719521	1.56639e-07	1.38772	0.261122	0.875674	1.89978	1.16962e-07	-1.10714	0.436718	-2.88647	-0.673413	0.0113069	-0.0105964	0.0168371	0.32875	0.719521	0.529185	-0.646734	0.252687	-1.14225	-0.151221	0.0105465	0.0460884	0.0114853	0.0235661	0.0686107	6.18647e-05	-0.849244	0.372993	-1.58067	-0.117816	0.0228852	-0.609554	0.210659	-1.02265	-0.196457	0.00384405
carnosine	0.096469	0.154737	-0.207218	0.400156	0.533153	0.286964	0.397515	-0.493201	1.06713	0.470547	-2.04113	0.65179	-3.76932	-0.599002	0.00179624	-0.02278	0.0242607	-0.207218	0.400156	0.348006	0.299024	0.368179	-0.42357	1.02162	0.41691	0.0258293	0.0177654	-0.00903728	0.0606958	0.146321	0.327368	0.577064	-0.805187	1.45992	0.570653	0.281201	0.329328	-0.365144	0.927545	0.39341
choline	0.579331	0.101826	0.379655	0.779008	1.43198e-08	1.53596	0.266985	1.01242	2.05951	9.89823e-09	-0.875939	0.444179	-1.871	0.406295	0.0487263	-0.0432944	0.0170866	0.379655	0.779008	0.0113494	0.464835	0.258999	-0.0430543	0.972725	0.0728236	0.05605	0.0117274	0.033053	0.079047	1.86597e-06	0.170428	0.382397	-0.579441	0.920296	0.655867	0.123617	0.21611	-0.300168	0.547403	0.567369
citrate	-0.168793	0.107141	-0.378917	0.0413304	0.11532	-0.426349	0.279234	-0.973977	0.12128	0.12696	1.10048	0.453281	0.713692	2.8872	0.0152839	0.027728	0.0175849	-0.378917	0.0413304	0.115009	0.00413607	0.265991	-0.517522	0.525794	0.987595	-0.023336	0.0123245	-0.0475066	0.000834575	0.058444	0.543679	0.394385	-0.229783	1.31714	0.168192	0.631101	0.221589	0.196522	1.06568	0.00444498
citrulline	-0.390539	0.0992561	-0.585177	-0.1959	8.57195e-05	-0.873658	0.260141	-1.38379	-0.363531	0.00079633	-0.919118	0.43029	-2.12306	0.0748372	0.0327825	-0.0443925	0.0165608	-0.585177	-0.1959	0.00740297	-0.0252038	0.250897	-0.517205	0.466797	0.919992	-0.0404751	0.0113998	-0.0628297	-0.0181205	0.000391993	-0.798651	0.36955	-1.52333	-0.0739744	0.0307845	-0.279985	0.208983	-0.689794	0.129823	0.180454
cotinine	-0.403622	0.094716	-0.589357	-0.217887	2.11125e-05	-0.354784	0.248953	-0.842972	0.133404	0.154258	-0.208175	0.410953	-1.2737	0.832897	0.612508	-0.0239055	0.015815	-0.589357	-0.217887	0.130783	-1.14971	0.23871	-1.61782	-0.68161	1.55478e-06	0.0353315	0.0109002	0.0139565	0.0567064	0.00120617	-0.440828	0.353486	-1.134	0.252348	0.212489	-0.652097	0.199391	-1.0431	-0.261098	0.00108923
creatine	0.486851	0.106027	0.278936	0.694766	4.62541e-06	1.35447	0.277416	0.810467	1.89848	1.11758e-06	0.404817	0.464165	-0.607663	1.74917	0.383224	0.0331368	0.0178711	0.278936	0.694766	0.0638388	0.455794	0.26847	-0.0706674	0.982255	0.0896873	0.039064	0.0122183	0.0151042	0.0630238	0.0014062	-0.439763	0.396178	-1.21666	0.33713	0.267106	-0.258548	0.2239	-0.697609	0.180513	0.24831
creatinine	-0.133606	0.107787	-0.344972	0.0777603	0.215269	-0.359803	0.282568	-0.91391	0.194304	0.203025	-2.23661	0.462554	-4.61996	-2.26092	1.41833e-06	-0.00564235	0.0179015	-0.344972	0.0777603	0.752648	-0.95705	0.27011	-1.48673	-0.427373	0.000403	-0.0260915	0.0123493	-0.0503081	-0.00187495	0.0347229	-0.797762	0.399019	-1.58023	-0.015297	0.0456897	-0.247595	0.225644	-0.690077	0.194886	0.27263
cyclic adenosine monophosphate	-0.0731855	0.115247	-0.29923	0.15286	0.525495	-0.404148	0.300424	-0.9934	0.185104	0.178727	0.713512	0.500124	0.0222461	2.40004	0.153871	-0.0140134	0.0186003	-0.29923	0.15286	0.451322	0.356209	0.284838	-0.202474	0.914893	0.21127	-0.00834005	0.0131215	-0.0340765	0.0173964	0.525123	0.362472	0.423336	-0.467862	1.19281	0.391997	0.0877481	0.236267	-0.375668	0.551164	0.710392
cystathionine	0.400931	0.11076	0.183705	0.618157	0.000302648	1.19202	0.287138	0.628872	1.75516	3.45321e-05	-0.836795	0.4631	-2.08905	0.144365	0.0709382	0.0947153	0.0179387	0.183705	0.618157	1.44932e-07	-0.430014	0.270548	-0.960623	0.100594	0.112135	0.0603433	0.0125657	0.035699	0.0849876	1.69403e-06	0.212569	0.409958	-0.591455	1.01659	0.60416	0.157988	0.229847	-0.292797	0.608773	0.49194
dimethylglycine	0.387996	0.10068	0.190566	0.585426	0.000119414	1.04368	0.263974	0.526032	1.56132	7.92067e-05	-1.32941	0.437497	-2.74849	-0.519534	0.00240341	0.0454583	0.0168527	0.190566	0.585426	0.00704049	-1.46243	0.252492	-1.95756	-0.967296	7.88536e-09	-0.00911633	0.0116189	-0.0319005	0.0136679	0.432758	-0.687539	0.375313	-1.42352	0.048439	0.0670912	-0.513221	0.212	-0.928946	-0.0974947	0.0155593
fructose-1-phosphate; fructose-6-phosphate; glucose-1-phosphate; glucose-6-phosphate	0.127897	0.107709	-0.0833412	0.339135	0.235205	0.579052	0.279964	0.0299923	1.12811	0.0387424	3.02564	0.460291	3.77611	5.93633	6.36143e-11	0.0959271	0.0179479	-0.0833412	0.339135	1.01634e-07	-0.146051	0.266998	-0.669684	0.377583	0.584435	0.0805721	0.0121307	0.0567815	0.104363	4.0041e-11	0.518637	0.39612	-0.258228	1.2955	0.19059	0.111723	0.223004	-0.32563	0.549076	0.616435
fructose; glucose; galactose	0.960068	0.110003	0.744331	1.17581	5.4837e-18	2.59822	0.286209	2.03691	3.15953	2.63376e-19	13.2694	0.432792	13.678	15.5862	1.25107e-167	0.201184	0.0200273	0.744331	1.17581	3.68004e-23	-0.590327	0.28263	-1.14462	-0.0360355	0.0368659	0.0794423	0.0129053	0.0541326	0.104752	9.04991e-10	1.10984	0.419429	0.287263	1.93242	0.00820892	0.0336597	0.236462	-0.430087	0.497406	0.886821
fumarate; maleate; alpha-ketoisovalerate	-0.0613705	0.105659	-0.268588	0.145847	0.561419	0.107215	0.275398	-0.432891	0.647321	0.697091	0.527868	0.451988	0.229199	2.36797	0.243004	0.00362429	0.0175321	-0.268588	0.145847	0.836249	0.932781	0.260997	0.420916	1.44465	0.000360286	0.0155987	0.0121527	-0.00823503	0.0394325	0.19945	1.59176	0.387059	0.832666	2.35086	4.07835e-05	0.666391	0.218245	0.238372	1.09441	0.00229334
gamma-aminoisobutyric acid	-0.0527061	0.106629	-0.261829	0.156416	0.621156	-0.0606308	0.276663	-0.603226	0.481964	0.826557	-0.30443	0.419293	-1.574	0.690275	0.467898	-0.0258065	0.0176833	-0.261829	0.156416	0.144635	0.370519	0.268856	-0.156766	0.897804	0.168325	0.0209626	0.0121693	-0.00290408	0.0448293	0.0851284	0.476652	0.397688	-0.3033	1.2566	0.23085	0.395314	0.220558	-0.0372483	0.827876	0.0732389
gentisic acid	-0.301358	0.105331	-0.507933	-0.0947839	0.00426754	-0.35644	0.274953	-0.895672	0.182793	0.195003	0.443603	0.449561	-0.562719	1.57944	0.323894	0.00310964	0.0174723	-0.507933	-0.0947839	0.858762	-0.0275341	0.261884	-0.541138	0.48607	0.916277	-0.0522437	0.0120578	-0.0758914	-0.0285961	1.54754e-05	0.164672	0.388897	-0.598028	0.927372	0.672025	0.0155644	0.218865	-0.413672	0.444801	0.943314
glucuronate	0.20375	0.10572	-0.00358563	0.411086	0.0540917	0.580209	0.275497	0.0399092	1.12051	0.0353281	-0.0428045	0.460646	-1.32063	0.853618	0.925975	-0.00402268	0.0178543	-0.00358563	0.411086	0.821766	-0.0132746	0.26208	-0.527262	0.500713	0.959609	0.0183505	0.0121769	-0.00553061	0.0422316	0.131974	0.416318	0.389349	-0.34727	1.17991	0.285083	0.303381	0.219066	-0.126249	0.733012	0.166248
glutamate	0.164492	0.0967407	-0.0252131	0.354198	0.089198	0.0159673	0.25376	-0.481648	0.513582	0.949833	-0.325108	0.416117	-1.50329	0.626141	0.434714	-0.00152023	0.0160342	-0.0252131	0.354198	0.924473	0.0961666	0.243348	-0.381032	0.573365	0.692745	0.0879756	0.0108081	0.0667812	0.10917	6.33282e-16	0.858287	0.35841	0.155455	1.56112	0.0167114	0.445427	0.202598	0.0481369	0.842717	0.0280055
glutamine	-0.0133642	0.0967834	-0.203153	0.176425	0.890186	0.131905	0.253836	-0.365858	0.629668	0.603358	-0.159238	0.430795	-2.51794	-0.372505	0.711687	-0.0437679	0.016558	-0.203153	0.176425	0.00826671	-0.878745	0.242453	-1.35419	-0.403301	0.000295778	-0.111622	0.0106055	-0.132419	-0.0908255	2.38686e-25	-1.40321	0.357237	-2.10375	-0.702682	8.81313e-05	-0.601021	0.202178	-0.997486	-0.204556	0.0029815
glycero-phospho-choline	-0.481202	0.0942411	-0.666006	-0.296398	3.55172e-07	-1.01235	0.247302	-1.4973	-0.5274	4.38981e-05	-1.49505	0.408808	-3.54265	-1.45669	0.000260911	0.0166446	0.0158008	-0.666006	-0.296398	0.29227	0.779674	0.238899	0.311199	1.24815	0.00111576	0.0480959	0.0108397	0.0268397	0.0693522	9.53941e-06	-0.135552	0.353317	-0.828397	0.557293	0.701269	0.173284	0.199656	-0.218235	0.564803	0.38553
glycerol	0.790115	0.117245	0.560185	1.02004	2.0537e-11	1.93486	0.307738	1.33136	2.53837	3.91492e-10	0.970711	0.445636	-0.0423411	2.48398	0.0295028	0.034155	0.0197875	0.560185	1.02004	0.0844848	2.63862	0.296989	2.05619	3.22104	1.35162e-18	0.136565	0.0129942	0.111082	0.162048	3.2559e-25	1.8773	0.432537	1.02905	2.72555	1.49129e-05	0.68938	0.246648	0.205678	1.17308	0.00523746
glycerol-3-phosphate	0.0208905	0.108193	-0.191295	0.233076	0.846912	0.0679427	0.281642	-0.484408	0.620294	0.809396	-0.01374	0.458555	-0.738734	1.44702	0.976099	0.0326372	0.0178011	-0.191295	0.233076	0.066896	-0.139688	0.267796	-0.664887	0.385511	0.601994	0.024263	0.0124284	-0.000111354	0.0486373	0.0510548	-0.0260818	0.398079	-0.80679	0.754626	0.947767	0.0694682	0.224018	-0.369872	0.508809	0.756517
glycine	-0.619069	0.098688	-0.812593	-0.425545	4.19863e-10	-1.52452	0.258974	-2.03236	-1.01668	4.49695e-09	-1.66023	0.42977	-4.02683	-1.83372	0.000115113	-0.0658527	0.0165542	-0.812593	-0.425545	7.16786e-05	-1.0824	0.250886	-1.57438	-0.590419	1.66708e-05	-0.0873912	0.0112214	-0.109396	-0.0653864	1.01131e-14	-0.953777	0.371573	-1.68242	-0.225133	0.0103236	-0.436227	0.2101	-0.848228	-0.0242267	0.0379761
glycocholate	0.154061	0.105112	-0.0520838	0.360206	0.142898	0.52847	0.273811	-0.00852223	1.06546	0.0537447	0.650469	0.448811	-0.221176	1.92003	0.147416	0.0683726	0.0173347	-0.0520838	0.360206	8.30064e-05	0.159475	0.260269	-0.350962	0.669912	0.540127	0.0260902	0.0120824	0.00239443	0.0497859	0.0309441	0.905937	0.386309	0.148313	1.66356	0.0191217	0.378991	0.217537	-0.04764	0.805621	0.0816336
glycodeoxycholate; glycochenodeoxycholate	0.133531	0.104672	-0.0717494	0.338811	0.20221	0.669094	0.272426	0.134817	1.20337	0.0141338	0.110072	0.444834	-0.848402	1.28279	0.804591	0.087822	0.0171323	-0.0717494	0.338811	3.26399e-07	0.367841	0.259071	-0.140247	0.875928	0.155814	0.0371524	0.0119982	0.0136218	0.060683	0.0019861	1.28001	0.384191	0.526538	2.03348	0.000879387	0.330246	0.216696	-0.0947343	0.755227	0.127669
guanosine diphosphate	-0.158234	0.110679	-0.37531	0.0588422	0.15299	-0.290312	0.286852	-0.852919	0.272294	0.311648	-0.488527	0.463469	-1.39052	0.841979	0.292003	0.0346504	0.0180987	-0.37531	0.0588422	0.0557213	-0.381642	0.27554	-0.922063	0.158778	0.166206	0.0364053	0.0127698	0.0113597	0.0614509	0.00441056	0.796136	0.409044	-0.00612827	1.5984	0.0517739	0.20477	0.230371	-0.24706	0.656601	0.374193
guanosine monophosphate	-0.156797	0.109966	-0.372472	0.0588769	0.154078	0.162383	0.286615	-0.399753	0.724519	0.571088	-0.893405	0.45165	-1.50134	0.658236	0.0480772	0.0449341	0.017709	-0.372472	0.0588769	0.0112568	0.471824	0.271281	-0.0602383	1.00389	0.0821645	0.0289624	0.0126704	0.00411202	0.0538127	0.0223808	0.348495	0.405325	-0.446466	1.14346	0.390019	-0.0210069	0.227218	-0.466648	0.424634	0.926349
hippuric acid	-0.0919707	0.106109	-0.30007	0.116129	0.386183	-0.445542	0.276336	-0.987488	0.096404	0.107055	-0.418403	0.450139	-1.43233	0.721508	0.352751	-0.0172594	0.0174392	-0.30007	0.116129	0.322455	-0.817608	0.262552	-1.33252	-0.302693	0.00187219	-0.0537954	0.0120944	-0.0775147	-0.0300761	9.15847e-06	-0.484907	0.390024	-1.24982	0.280003	0.213917	-0.179191	0.219539	-0.609749	0.251367	0.414478
histidine	-0.179225	0.0963127	-0.368091	0.00964114	0.0628872	-0.438684	0.252501	-0.93383	0.0564624	0.0824547	-2.02089	0.415553	-4.10801	-1.99565	1.23466e-06	-0.042643	0.0160555	-0.368091	0.00964114	0.00796334	0.347284	0.242626	-0.128499	0.823068	0.152462	0.0297672	0.0110306	0.00813659	0.0513978	0.00701255	-0.0999027	0.3576	-0.801147	0.601342	0.779986	0.131457	0.202087	-0.26483	0.527744	0.515436
hydroxyproline	0.242794	0.0951989	0.0561118	0.429476	0.010823	0.624525	0.249709	0.134854	1.11419	0.0124509	-0.27235	0.411334	-1.37956	0.730061	0.507966	0.0264698	0.015827	0.0561118	0.429476	0.0945745	0.0537871	0.240246	-0.417329	0.524903	0.822868	-0.0170082	0.0109395	-0.0384602	0.00444367	0.120137	0.0585089	0.353626	-0.634941	0.751959	0.868601	-0.00352101	0.199857	-0.395435	0.388393	0.985945
hyodeoxycholate; ursodeoxycholate; chenodeoxycholate; deoxycholate	0.134772	0.10558	-0.0722895	0.341833	0.201934	0.64778	0.274651	0.109139	1.18642	0.0184445	1.02358	0.44731	0.38416	2.52122	0.0222306	0.064175	0.0173194	-0.0722895	0.341833	0.000217228	0.217005	0.261448	-0.295744	0.729754	0.406635	0.0627169	0.0119921	0.0391982	0.0862357	1.87903e-07	0.788867	0.388076	0.0277771	1.54996	0.0422123	0.00465647	0.218512	-0.423888	0.433201	0.983001
hypoxanthine	0.144151	0.106391	-0.0645083	0.35281	0.175611	-0.0607633	0.277108	-0.604238	0.482711	0.826459	-1.17354	0.453343	-2.71135	-0.54776	0.00971332	-0.047758	0.0176102	-0.0645083	0.35281	0.00675279	-0.207781	0.264218	-0.725976	0.310413	0.431732	-0.0425826	0.0121235	-0.0663596	-0.0188056	0.000454632	-0.0795662	0.391811	-0.848002	0.68887	0.8391	-0.150097	0.220072	-0.581712	0.281519	0.495304
indole-3-propionate	-0.392175	0.109275	-0.606485	-0.177866	0.000340402	-1.07272	0.284013	-1.62973	-0.51572	0.000163519	-0.751697	0.464566	-2.37575	-0.140117	0.105819	-0.0134031	0.0180703	-0.606485	-0.177866	0.458351	-0.275089	0.273689	-0.811847	0.261669	0.314968	-0.0383335	0.0125915	-0.063028	-0.013639	0.00236313	-0.524049	0.406324	-1.32093	0.272834	0.197299	0.125444	0.228819	-0.323316	0.574205	0.583602
indoxylsulfate	-0.19651	0.104972	-0.402379	0.00935955	0.0613535	-0.354968	0.273728	-0.891798	0.181862	0.194856	-0.265769	0.456523	-2.56921	-0.447334	0.560529	0.0660431	0.0176346	-0.402379	0.00935955	0.000185797	-0.160236	0.260466	-0.671059	0.350587	0.538501	0.0237452	0.0120796	5.49172e-05	0.0474354	0.0494718	-0.0496156	0.386643	-0.807894	0.708663	0.897906	0.214417	0.217533	-0.212206	0.641041	0.324415
inosine	0.158465	0.114528	-0.0661465	0.383076	0.166629	0.279148	0.29851	-0.306289	0.864585	0.349835	-0.236537	0.480415	-1.58797	0.724846	0.622524	0.00716298	0.0189928	-0.0661465	0.383076	0.706111	-0.476999	0.282843	-1.03171	0.077713	0.0918727	0.0165027	0.0131797	-0.00934535	0.0423507	0.210676	0.282799	0.421053	-0.542972	1.10857	0.50189	0.0780909	0.237067	-0.386845	0.543027	0.741886
inositol	0.0299951	0.108278	-0.182358	0.242349	0.781794	0.12074	0.282199	-0.432707	0.674187	0.668804	-0.607083	0.455471	-1.51391	0.678827	0.182739	-0.00352286	0.0176548	-0.182358	0.242349	0.841861	0.734748	0.267858	0.209425	1.26007	0.00614371	-0.00410602	0.0124597	-0.0285419	0.0203299	0.74178	0.493885	0.396624	-0.283975	1.27174	0.213203	0.190609	0.223944	-0.248589	0.629807	0.394793
isocitrate	1.0438	0.113435	0.821331	1.26626	8.81005e-20	3.04309	0.294011	2.46648	3.6197	1.77501e-24	1.96995	0.505911	1.83221	4.24034	0.000102122	0.137489	0.0194364	0.821331	1.26626	2.12289e-12	0.620249	0.292953	0.0457122	1.19479	0.0343676	0.108193	0.0131672	0.0823699	0.134016	3.76615e-16	1.56082	0.433737	0.710184	2.41146	0.000328025	1.03088	0.243782	0.552774	1.50898	2.46002e-05
isoleucine	1.1863	0.11292	0.96487	1.40773	2.90176e-25	3.06116	0.296199	2.48032	3.64199	1.61348e-24	1.06293	0.514449	1.8434	4.44117	0.0389281	0.0963561	0.0197167	0.96487	1.40773	1.0955e-06	-2.22962	0.293375	-2.80492	-1.65432	4.249e-14	0.179479	0.012465	0.155036	0.203923	4.03988e-45	0.546839	0.438025	-0.312115	1.40579	0.212001	-0.0151352	0.247636	-0.500743	0.470473	0.95127
kynurenic acid	0.647162	0.0968357	0.45727	0.837053	2.90832e-11	1.61706	0.254167	1.11865	2.11547	2.3796e-10	-0.150021	0.425971	-0.95433	1.21382	0.724732	0.0363455	0.0163852	0.45727	0.837053	0.0266404	0.0840336	0.247553	-0.40141	0.569477	0.734296	-0.0233425	0.0112978	-0.0454971	-0.00118778	0.0389276	0.681265	0.365373	-0.0352217	1.39775	0.0623657	0.354961	0.206518	-0.0500146	0.759937	0.0857838
kynurenine	0.984013	0.108714	0.770805	1.19722	3.33508e-19	2.64192	0.282633	2.08763	3.19621	2.37436e-20	-1.61986	0.48133	-3.26922	-0.982086	0.000779809	0.0677103	0.0186474	0.770805	1.19722	0.000289829	-0.681163	0.280164	-1.23062	-0.131709	0.0151348	0.057952	0.0129058	0.0326415	0.0832626	7.52571e-06	0.143524	0.416761	-0.673823	0.96087	0.730598	0.582042	0.234171	0.122789	1.04129	0.013019
lactate	0.856543	0.112751	0.635416	1.07767	4.68877e-14	2.13401	0.294186	1.55706	2.71096	5.81547e-13	2.61875	0.489077	2.46436	4.80135	9.63766e-08	0.173435	0.0186913	0.635416	1.07767	4.58487e-20	0.67648	0.287241	0.113147	1.23981	0.0186169	0.175422	0.0120492	0.151792	0.199053	1.18018e-45	2.24446	0.423879	1.41315	3.07576	1.32491e-07	1.0594	0.239053	0.59057	1.52823	9.87391e-06
lactose	0.145426	0.105173	-0.0608372	0.351689	0.166905	0.542656	0.273799	0.00568529	1.07963	0.0476255	1.0634	0.443138	0.642829	2.76571	0.0165051	0.0572612	0.0171677	-0.0608372	0.351689	0.000868416	-0.0451036	0.26041	-0.555817	0.46561	0.862511	0.0339705	0.0120677	0.0103036	0.0576375	0.00492676	0.625336	0.386921	-0.13349	1.38416	0.106217	0.115787	0.217875	-0.311505	0.54308	0.595174
leucine	1.13342	0.115577	0.906781	1.36007	2.78747e-22	3.07433	0.302597	2.48095	3.66771	9.12813e-24	1.43211	0.523446	2.33971	4.97586	0.0062688	0.0773341	0.0201147	0.906781	1.36007	0.00012406	-2.01055	0.299486	-2.59783	-1.42326	2.37588e-11	0.16181	0.0129419	0.136432	0.187189	8.8391e-35	-0.247895	0.445643	-1.12179	0.625999	0.578083	-0.249044	0.251825	-0.742865	0.244777	0.322785
lysine	0.172814	0.0973193	-0.0180261	0.363654	0.0759041	0.264964	0.255072	-0.235223	0.765151	0.299013	-0.379162	0.418788	-1.50971	0.636001	0.36536	-0.0161144	0.0161214	-0.0180261	0.363654	0.317626	0.148137	0.244618	-0.331551	0.627825	0.544849	0.0733513	0.0109713	0.051837	0.0948656	2.85677e-11	-0.39554	0.360864	-1.10318	0.312104	0.273151	-0.215988	0.20395	-0.615928	0.183952	0.289697
malate	-0.198812	0.107356	-0.409357	0.0117333	0.0641929	-0.210389	0.279842	-0.75921	0.338433	0.452255	1.6756	0.453737	1.31958	3.49085	0.000228074	0.0370724	0.0176587	-0.409357	0.0117333	0.0359168	0.99851	0.26544	0.477933	1.51909	0.000173759	0.0347151	0.0123277	0.0105381	0.058892	0.00491141	1.44477	0.393831	0.672393	2.21714	0.000250557	0.8214	0.221616	0.386769	1.25603	0.000216114
methionine	0.182827	0.0989096	-0.0111313	0.376786	0.0646653	0.767222	0.258974	0.259383	1.27506	0.00308142	-0.685399	0.429303	-2.28849	-0.110998	0.110508	0.0207774	0.0165342	-0.0111313	0.376786	0.209017	-0.15544	0.249455	-0.644615	0.333735	0.533267	0.00602904	0.0113613	-0.0162501	0.0283082	0.595701	0.330172	0.366952	-0.38941	1.04975	0.368335	0.0401279	0.207421	-0.366619	0.446875	0.846615
NG-monomethyl-arginine	0.109474	0.0963982	-0.0795602	0.298507	0.256223	0.259632	0.252665	-0.235835	0.755099	0.304254	-0.518914	0.415945	-1.5051	0.616192	0.212323	-0.0413956	0.0160194	-0.0795602	0.298507	0.00982589	-0.99169	0.241208	-1.46469	-0.518689	4.06817e-05	-0.0367857	0.0110122	-0.0583803	-0.0151911	0.000849452	-0.730966	0.357229	-1.43148	-0.0304498	0.0408465	-0.528506	0.201778	-0.924186	-0.132825	0.00886902
niacinamide	-0.109336	0.0963964	-0.298366	0.0796942	0.256812	-0.104415	0.25289	-0.600324	0.391495	0.679728	-0.996807	0.417178	-3.06479	-0.942208	0.0169571	0.0113486	0.0161569	-0.298366	0.0796942	0.482502	-0.0922604	0.242012	-0.56684	0.382319	0.703073	0.102162	0.0106494	0.081279	0.123045	2.08324e-21	-0.0048562	0.357344	-0.705598	0.695886	0.989158	0.108045	0.201945	-0.287963	0.504054	0.592685
ornithine	0.387998	0.097558	0.19669	0.579306	7.18565e-05	0.969433	0.255775	0.467866	1.471	0.000154298	-0.862546	0.422297	-1.4682	0.696826	0.0412163	0.0297784	0.0162996	0.19669	0.579306	0.0678408	-1.23477	0.24556	-1.7163	-0.753231	5.3192e-07	0.0124912	0.0112602	-0.00958981	0.0345721	0.267407	-0.721734	0.363413	-1.43438	-0.00909155	0.0471503	-0.218177	0.20551	-0.621176	0.184822	0.288509
orotic acid	-0.0554696	0.110695	-0.272569	0.161629	0.616358	-0.212089	0.2866	-0.774179	0.350002	0.459383	-0.3932	0.464948	-1.53563	0.674151	0.397841	-0.0191457	0.0182585	-0.272569	0.161629	0.294506	-0.232053	0.272923	-0.76732	0.303214	0.395294	-0.025785	0.0126685	-0.050631	-0.000938942	0.0419565	-0.35062	0.409494	-1.15374	0.452496	0.391982	0.266792	0.230528	-0.185329	0.718913	0.247295
oxalate	-0.187418	0.113076	-0.409181	0.0343443	0.0975884	-0.448606	0.294597	-1.02636	0.129152	0.127976	-0.566617	0.479082	-1.38751	0.915218	0.237073	-0.0435726	0.0185628	-0.409181	0.0343443	0.0190132	-0.0747705	0.280064	-0.624029	0.474488	0.789516	0.00407361	0.0130266	-0.0214741	0.0296213	0.754532	0.376597	0.416056	-0.439367	1.19256	0.365494	-0.110634	0.234114	-0.569776	0.348508	0.636578
pantothenic acid	-0.000595094	0.107607	-0.211632	0.210442	0.995588	-0.0729094	0.280189	-0.622411	0.476592	0.794725	-0.161654	0.456608	-1.56452	0.614163	0.723354	-0.0204202	0.0177005	-0.211632	0.210442	0.24879	0.536939	0.266191	0.0148894	1.05899	0.0438202	0.0624426	0.012221	0.0384748	0.0864103	3.5477e-07	-0.484576	0.395413	-1.26006	0.290904	0.220539	-0.00766101	0.222609	-0.444238	0.428916	0.97255
phenylalanine	1.04532	0.100139	0.848949	1.24169	5.71112e-25	2.76212	0.262454	2.24745	3.27678	2.39934e-25	-1.07158	0.453337	-2.2857	0.0321659	0.0181749	0.0506515	0.0174399	0.848949	1.24169	0.00371582	-0.981188	0.262339	-1.49563	-0.466749	0.000188293	0.0293004	0.0119865	0.00579525	0.0528056	0.01458	0.0311653	0.388068	-0.729825	0.792156	0.935998	0.03037	0.219321	-0.399712	0.460452	0.889878
phosphocreatine	-0.798768	0.110282	-1.01505	-0.582484	6.29702e-13	-1.9851	0.287802	-2.54953	-1.42067	7.13074e-12	-1.49381	0.476619	-3.12689	-0.840142	0.00175	-0.0600524	0.018477	-1.01505	-0.582484	0.00117409	0.275936	0.280258	-0.273703	0.825575	0.324955	-0.0236166	0.0130133	-0.0491381	0.00190487	0.0697078	-0.499489	0.416483	-1.31629	0.317312	0.230557	0.259757	0.234392	-0.19993	0.719445	0.267906
phosphoenolpyruvic acid	-0.26975	0.122104	-0.50922	-0.0302807	0.0272788	-0.497855	0.317099	-1.11975	0.124038	0.116572	-1.27933	0.521702	-2.60923	-0.11798	0.0142896	-0.0152936	0.0201859	-0.50922	-0.0302807	0.448763	-0.121354	0.302745	-0.715098	0.472389	0.688578	0.00915663	0.0140884	-0.0184734	0.0367867	0.515807	-0.305953	0.449969	-1.18843	0.576526	0.496622	-0.368342	0.253549	-0.865601	0.128917	0.146457
proline	0.378809	0.100553	0.181628	0.57599	0.000169081	0.998042	0.263494	0.48134	1.51474	0.000155815	0.206817	0.437724	-1.12334	1.10771	0.636628	0.0721422	0.016789	0.181628	0.57599	1.80458e-05	-1.00343	0.253269	-1.50008	-0.506774	7.6563e-05	0.0938818	0.0112733	0.0717752	0.115988	1.37594e-16	1.00162	0.374149	0.267922	1.73531	0.00747872	0.271452	0.211702	-0.14369	0.686593	0.199886
propionic acid	0.349838	0.112817	0.128571	0.571105	0.00195934	0.893311	0.292862	0.318922	1.4677	0.00231999	1.32898	0.485567	0.691541	2.99533	0.00626518	0.044325	0.018639	0.128571	0.571105	0.0175127	0.26916	0.279213	-0.278462	0.816782	0.335181	0.011057	0.0130793	-0.0145955	0.0367095	0.398012	0.553673	0.417266	-0.264713	1.37206	0.184711	0.401581	0.234279	-0.0579116	0.861074	0.0866828
pyridoxate	-0.27768	0.105649	-0.484877	-0.0704826	0.00864823	-0.733718	0.275226	-1.27349	-0.19395	0.0077423	-0.731054	0.445961	-1.83105	0.311577	0.101324	-0.0499084	0.0172304	-0.484877	-0.0704826	0.00381702	0.557205	0.262061	0.0432543	1.07116	0.0336091	0.00107447	0.0122051	-0.022862	0.0250109	0.929859	-0.736216	0.389689	-1.50047	0.028038	0.0590089	-0.0958955	0.219463	-0.526303	0.334513	0.662192
pyruvate	0.321242	0.1298	0.0666281	0.575855	0.01344	1.19913	0.333175	0.545576	1.85268	0.000329984	0.952212	0.54964	-0.0926862	2.5717	0.0834171	0.0515216	0.0200783	0.0666281	0.575855	0.0103903	-0.286943	0.318027	-0.910784	0.336899	0.36707	0.0172298	0.0147527	-0.011709	0.0461687	0.243035	-0.620152	0.473039	-1.54806	0.30776	0.190066	-0.324678	0.265514	-0.845509	0.196154	0.221593
quinolinic acid	0.895423	0.107993	0.683629	1.10722	2.05977e-16	2.13893	0.282165	1.58555	2.6923	5.29544e-14	-1.77238	0.471723	-3.46038	-1.21037	0.000177056	0.0877278	0.0182453	0.683629	1.10722	1.64456e-06	-1.18224	0.275396	-1.72234	-0.642133	1.85093e-05	0.0617794	0.0127145	0.0368439	0.0867149	1.27444e-06	-0.507045	0.410986	-1.31307	0.298976	0.217454	-0.0710776	0.231371	-0.52484	0.382685	0.758723
ribose-5-phosphate; ribulose-5-phosphate	0.0900586	0.107974	-0.121701	0.301818	0.404343	0.643773	0.280129	0.0943841	1.19316	0.0216613	0.404432	0.459416	-0.500795	1.69105	0.378801	0.0452738	0.0176815	-0.121701	0.301818	0.0105309	-0.238109	0.266726	-0.761213	0.284995	0.372124	0.0325874	0.0124061	0.00825662	0.0569181	0.0086895	-0.235311	0.399094	-1.01802	0.547395	0.55552	0.239131	0.223861	-0.199906	0.678169	0.285559
S-adenosylhomocysteine	0.359203	0.173968	0.0177076	0.700698	0.0392718	1.41087	0.435367	0.556256	2.26549	0.00124264	-0.497424	0.310869	-1.69845	0.888924	0.109983	0.0558259	0.0253654	0.0177076	0.700698	0.0280407	0.44886	0.402676	-0.341588	1.23931	0.265323	0.0493068	0.0192557	0.0115082	0.0871053	0.0106335	0.600278	0.589237	-0.556386	1.75694	0.308641	0.473618	0.340373	-0.194529	1.14176	0.164477
salicylurate	0.0335276	0.105397	-0.173175	0.24023	0.750437	-0.0150098	0.274609	-0.553568	0.523549	0.956416	0.343792	0.451164	-0.44399	1.6857	0.44615	0.0125436	0.0175687	-0.173175	0.24023	0.475332	-0.410421	0.260976	-0.922245	0.101403	0.115966	0.002113	0.0121358	-0.0216876	0.0259136	0.861795	1.47344	0.387975	0.712553	2.23434	0.000150492	0.578248	0.218729	0.149278	1.00722	0.00826747
serine	0.0809149	0.0985204	-0.11228	0.27411	0.411558	-0.0678223	0.258151	-0.574048	0.438404	0.792787	-0.698038	0.424268	-2.10198	0.0688279	0.100052	-0.0457533	0.0163415	-0.11228	0.27411	0.00515661	-1.03333	0.246605	-1.51691	-0.549744	2.88953e-05	-0.114582	0.0107901	-0.135741	-0.0934227	9.15081e-26	-0.754436	0.364731	-1.46966	-0.0392082	0.0387047	-0.661747	0.205868	-1.06545	-0.258045	0.00132474
serotonin	-0.319682	0.0936409	-0.503309	-0.136055	0.00065117	-0.601415	0.245844	-1.08351	-0.119323	0.0145042	-0.389993	0.406569	-1.51427	0.556109	0.337545	-0.0014401	0.0156453	-0.503309	-0.136055	0.926669	0.0145002	0.235955	-0.448201	0.477201	0.951003	0.0363555	0.0107428	0.0152893	0.0574218	0.000725578	-0.512669	0.349095	-1.19723	0.171897	0.142084	-0.223158	0.197174	-0.60981	0.163494	0.257841
sorbitol	0.255538	0.105682	0.0482755	0.4628	0.0156981	0.561412	0.275182	0.0217308	1.10109	0.0414699	0.405984	0.45375	0.282356	2.42207	0.371045	0.0292831	0.017571	0.0482755	0.4628	0.0957685	-0.303516	0.262665	-0.818651	0.211619	0.248017	0.0288187	0.012165	0.00496087	0.0526765	0.0179343	0.618665	0.389326	-0.144877	1.38221	0.112209	0.535094	0.218903	0.105784	0.964403	0.0145964
suberic acid	0.101577	0.12078	-0.13533	0.338484	0.400471	0.405718	0.3128	-0.207832	1.01927	0.194804	1.03989	0.505471	-0.00929744	2.3621	0.0398304	0.0449311	0.0197456	-0.13533	0.338484	0.0230153	0.0352993	0.299496	-0.552157	0.622755	0.906192	-0.0259541	0.0141368	-0.0536831	0.00177488	0.0665576	0.388353	0.449399	-0.493135	1.26984	0.387632	0.0786488	0.252865	-0.417342	0.574639	0.755819
sucrose	0.100314	0.104931	-0.105474	0.306102	0.33919	0.412307	0.273386	-0.123853	0.948468	0.131679	1.47154	0.4447	1.58059	3.71207	0.000953879	0.0378864	0.0172592	-0.105474	0.306102	0.0282761	-0.336985	0.25964	-0.846187	0.172217	0.194478	0.0141904	0.0120742	-0.0094892	0.0378701	0.240029	0.603286	0.385737	-0.153217	1.35979	0.117985	0.0369654	0.217212	-0.389029	0.46296	0.864886
symmetric dimethyarginine	-0.29572	0.0988644	-0.489597	-0.101844	0.00280961	-0.681061	0.261853	-1.19456	-0.16756	0.00935867	-2.46975	0.443522	-4.44677	-2.19042	2.89433e-08	-0.0776175	0.0168229	-0.489597	-0.101844	4.18965e-06	-0.666376	0.253457	-1.16341	-0.169338	0.00861906	-0.0427464	0.0114828	-0.0652645	-0.0202283	0.000202036	-0.961431	0.373843	-1.69455	-0.228311	0.0101833	-0.492407	0.212095	-0.908332	-0.0764824	0.0203426
taurine	-0.150783	0.0964215	-0.339863	0.0382963	0.118	-0.357284	0.252778	-0.852973	0.138405	0.15766	-2.45633	0.416838	-4.81738	-2.71223	4.36501e-09	-0.0311198	0.016171	-0.339863	0.0382963	0.0544267	0.0449315	0.242454	-0.430515	0.520378	0.852995	-0.0293713	0.0110392	-0.0510189	-0.00772375	0.00785215	-0.453295	0.357193	-1.15374	0.24715	0.204549	-0.245383	0.201877	-0.641259	0.150492	0.224294
taurocholate	0.0788406	0.127728	0.0191131	0.42728	0.537162	0.495162	0.324128	0.255433	1.31813	0.126805	0.600065	0.493423	-0.716372	1.40295	0.224137	0.0929999	0.0201315	0.0191131	0.42728	4.19028e-06	0.118725	0.300755	-0.12077	0.890114	0.693079	0.00130297	0.0142744	-0.022752	0.0243652	0.927282	-0.0100872	0.447366	0.248031	1.75006	0.982014	0.122682	0.251244	-0.192784	0.653299	0.625412
taurodeoxycholate; taurochenodeoxycholate	0.223197	0.104061	-0.171706	0.329387	0.0320879	0.786782	0.270933	-0.140633	1.13096	0.00372619	0.341957	0.442935	-0.844073	1.48647	0.440197	0.125977	0.0169097	-0.171706	0.329387	1.4206e-13	0.384672	0.257722	-0.471225	0.708675	0.135709	0.000806601	0.0120124	-0.0266971	0.029303	0.946471	0.999045	0.382938	-0.887624	0.86745	0.00915344	0.230257	0.215706	-0.370149	0.615512	0.285899
thiamine	0.123438	0.0964469	-0.0656925	0.312569	0.200723	0.488269	0.252752	-0.0073736	0.983912	0.0535042	0.477703	0.413723	-0.146122	1.98544	0.248359	0.0060341	0.0159459	-0.0656925	0.312569	0.705162	-0.0454622	0.241099	-0.518254	0.42733	0.850453	0.00729095	0.0110308	-0.0143403	0.0289222	0.508703	-0.646658	0.357622	-1.34795	0.0546351	0.0707027	-0.226766	0.201562	-0.622026	0.168494	0.260687
threonine	-0.099163	0.09563	-0.28669	0.0883643	0.299868	-0.142944	0.250615	-0.634391	0.348503	0.568479	-1.84312	0.414024	-4.07004	-1.9632	8.93159e-06	-0.030516	0.0160025	-0.28669	0.0883643	0.0566541	0.20032	0.240243	-0.270789	0.671429	0.404464	-0.0573519	0.0108468	-0.078622	-0.0360817	1.35407e-07	0.386367	0.354203	-0.308215	1.08095	0.27547	0.25811	0.200162	-0.134402	0.650622	0.197349
thyroxine	0.0764816	0.0958138	-0.111406	0.264369	0.424817	0.181994	0.25125	-0.3107	0.674687	0.468921	0.171275	0.415034	-1.00614	1.10385	0.679882	0.0347353	0.0159625	-0.111406	0.264369	0.0296541	-0.200711	0.240602	-0.672524	0.271103	0.404252	0.00291972	0.0109938	-0.0186387	0.0244782	0.790586	0.836848	0.354475	0.141733	1.53196	0.018316	0.00444515	0.200572	-0.388872	0.397762	0.98232
triiodothyronine	0.269304	0.125847	0.0224217	0.516187	0.0325435	0.717907	0.325981	0.0784076	1.35741	0.0278173	0.463824	0.543011	-1.53919	1.15563	0.393172	0.0751094	0.0207937	0.0224217	0.516187	0.00031554	0.555188	0.318979	-0.0705774	1.18095	0.0820034	0.0468847	0.0145319	0.0183764	0.075393	0.00128477	1.61925	0.484065	0.669627	2.56888	0.000845711	0.4888	0.271503	-0.0438267	1.02143	0.0720349
trimethylamine	0.193178	0.0960812	0.00476544	0.38159	0.0444847	0.552982	0.251979	0.0588594	1.0471	0.0282923	-0.101915	0.416251	-0.453978	1.66559	0.806602	0.011203	0.0160317	0.00476544	0.38159	0.484746	-0.448231	0.241431	-0.92167	0.025208	0.0634985	-0.017108	0.0110294	-0.0387364	0.00452036	0.121006	-0.528947	0.356394	-1.22783	0.169931	0.137899	-0.24396	0.201452	-0.639001	0.151081	0.226014
tryptophan	0.153511	0.1014	-0.045331	0.352354	0.13018	0.337892	0.265748	-0.183231	0.859016	0.203684	-1.03248	0.440329	-2.11858	0.122043	0.0191234	0.0230935	0.0169925	-0.045331	0.352354	0.17427	-1.73041	0.253531	-2.22758	-1.23324	1.1126e-11	-0.0214008	0.0116266	-0.0442001	0.00139854	0.0657938	-0.432463	0.376274	-1.17033	0.305399	0.250536	0.1197	0.212701	-0.2974	0.536801	0.57365
tyrosine	1.21798	0.0982689	1.02528	1.41068	3.16554e-34	3.08653	0.258257	2.5801	3.59297	5.20991e-32	0.212653	0.452582	-0.861609	1.44352	0.638497	0.0676628	0.0173766	1.02528	1.41068	0.000101506	0.750789	0.262402	0.236226	1.26535	0.00425741	0.0823417	0.0117614	0.0592779	0.105406	3.29899e-12	1.50334	0.386786	0.744869	2.26182	0.000104395	0.602045	0.218945	0.1727	1.03139	0.00600955
uric acid	0.50852	0.109013	0.294725	0.722316	3.30031e-06	1.49728	0.283544	0.941194	2.05336	1.43157e-07	-0.684669	0.471236	-1.91683	0.315975	0.146412	0.0280347	0.0182589	0.294725	0.722316	0.124856	0.618436	0.272898	0.0832325	1.15364	0.0235499	0.0337615	0.012641	0.00897022	0.0585528	0.00763013	-0.0861681	0.40602	-0.882449	0.710113	0.831953	0.155366	0.228467	-0.292701	0.603433	0.496562
uridine	0.133177	0.104464	-0.0716954	0.338049	0.20251	0.120091	0.2722	-0.413744	0.653925	0.659128	-0.794094	0.449693	-1.78662	0.36239	0.0775828	-0.0592569	0.0174053	-0.0716954	0.338049	0.000676799	0.864623	0.25826	0.358127	1.37112	0.000829891	0.000454457	0.0120333	-0.0231451	0.024054	0.969878	-0.749317	0.38429	-1.50298	0.00434794	0.0513351	-0.0909336	0.216465	-0.515462	0.333595	0.67447
uridine diphosphate	0.204719	0.12745	-0.0452603	0.454699	0.108405	0.59196	0.329171	-0.0536714	1.23759	0.0723044	-0.27966	0.527892	-1.67797	0.895224	0.596346	0.0581526	0.0206187	-0.0452603	0.454699	0.00485536	0.620086	0.307805	0.0163596	1.22381	0.0441135	0.0853223	0.0145508	0.0567826	0.113862	5.44435e-09	0.790522	0.469985	-0.131304	1.71235	0.0927541	0.281503	0.264612	-0.237504	0.800511	0.287557
uridine diphosphate glucose; uridine diphosphate galactose	0.389367	0.108337	0.176894	0.60184	0.000333921	0.864482	0.281789	0.311833	1.41713	0.00218664	0.245377	0.466701	-0.489363	1.72336	0.599112	0.0360853	0.0178788	0.176894	0.60184	0.0437031	-0.262409	0.26883	-0.789643	0.264826	0.329132	0.0877683	0.0121386	0.0639619	0.111575	6.94803e-13	0.373948	0.400083	-0.410704	1.1586	0.350076	0.249278	0.225554	-0.193083	0.69164	0.269222
valine	1.25219	0.104246	1.04777	1.45661	2.63155e-32	3.13893	0.274002	2.60162	3.67624	1.30318e-29	1.52308	0.481335	2.40164	4.82899	0.00157528	0.103862	0.0184392	1.04777	1.45661	1.99516e-08	-1.65464	0.27572	-2.19531	-1.11396	2.26214e-09	0.139318	0.0120044	0.115778	0.162859	2.51885e-30	-0.398994	0.409894	-1.20279	0.404797	0.330451	-0.393737	0.231561	-0.847822	0.0603475	0.0891953
xanthine	0.322776	0.106604	0.113706	0.531846	0.00249581	0.72501	0.277573	0.180638	1.26938	0.00907179	-0.487808	0.454176	-1.27596	0.896545	0.282939	0.0300508	0.0175758	0.113706	0.531846	0.0874729	-0.898603	0.262931	-1.41426	-0.382944	0.000644777	0.0417034	0.0121846	0.0178071	0.0655998	0.000633087	-0.610094	0.392497	-1.37986	0.159668	0.120255	-0.596738	0.220698	-1.02957	-0.163907	0.00691382
xanthosine	0.505496	0.099237	0.310895	0.700097	3.7864e-07	0.947389	0.260798	0.435974	1.4588	0.000286473	-1.01757	0.438223	-1.61954	0.587621	0.0203195	0.0442922	0.0168685	0.310895	0.700097	0.00870456	-0.467222	0.251708	-0.960814	0.0263711	0.0635494	0.06249	0.0113634	0.0402068	0.0847733	4.22475e-08	0.389192	0.371561	-0.339428	1.11781	0.294999	0.151595	0.210017	-0.260243	0.563433	0.470476
xanthurenate	0.321026	0.114415	0.096637	0.545415	0.00506912	0.835877	0.298502	0.250459	1.42129	0.00515696	-0.951722	0.488854	-2.12371	0.21108	0.0517029	0.00405582	0.0189726	0.096637	0.545415	0.830748	0.850689	0.283678	0.294343	1.40703	0.00274509	0.00917473	0.013236	-0.0167836	0.035133	0.48829	1.50766	0.421846	0.680343	2.33498	0.00036022	0.723736	0.237588	0.25778	1.18969	0.002349
Analyses adjusted for age, sex, batch, body mass index (except for body mass index or waist circumference analyses), and log-triglycerides (except for triglyceride analyses).
Red P-values meet Bonferroni-corrected threshold P<0.00023, blue denotes suggestive P<0.001.
Beta-coefficients (standard errors) represent change in metabolic trait per 1-standard deviation increase in log-transformed metabolite

## Sheet: sTable 2B Lipid metabolites
		Body mass index					Waist circumference					Fasting glucose					HOMA-IR					HDL cholesterol					Triglycerides					Systolic blood pressure					Diastolic blood pressure
Metabolites	beta	s.e	LCI	UCI	P	beta	s.e	LCI	UCI	P	beta	s.e	LCI	UCI	P	beta	s.e	LCI	UCI	P	beta	s.e	LCI	UCI	P	beta	s.e	LCI	UCI	P	beta	s.e	LCI	UCI	P	beta	s.e	LCI	UCI	P
CE 14:0	-0.0665917	0.105716	-0.27392	0.140737	0.528827	0.00647102	0.275435	-0.533708	0.54665	0.981259	-0.30994	0.460841	-1.55756	0.599086	0.501316	-0.0159703	0.0178562	-0.27392	0.140737	0.371233	1.51659	0.260326	1.00604	2.02714	6.64186e-09	-0.0169954	0.0121587	-0.0408409	0.00685005	0.162333	1.48002	0.38743	0.720193	2.23984	0.0001376	0.418264	0.218671	-0.0105911	0.847118	0.0559267
CE 16:0	-0.279656	0.116401	-0.507941	-0.0513715	0.0163759	-0.826468	0.303141	-1.42098	-0.231954	0.00646122	-0.618001	0.496427	-2.52327	-0.168137	0.213325	-0.0389166	0.019218	-0.507941	-0.0513715	0.043008	0.624054	0.289303	0.0566781	1.19143	0.0311203	-0.214393	0.0113599	-0.236672	-0.192114	4.29625e-73	0.469973	0.429593	-0.37254	1.31249	0.274093	0.313269	0.24176	-0.160867	0.787404	0.195203
CE 16:1	0.241168	0.106527	0.0322491	0.450086	0.0236889	1.12281	0.276596	0.58036	1.66527	5.11421e-05	-0.0418102	0.456874	-2.06463	0.104658	0.927094	-0.0147263	0.0177017	0.0322491	0.450086	0.405565	3.50064	0.252493	3.00545	3.99583	9.51271e-42	-0.0556135	0.0121634	-0.0794682	-0.0317588	5.12996e-06	2.79834	0.387582	2.03822	3.55846	7.4296e-13	1.13011	0.219561	0.699507	1.56071	2.91236e-07
CE 18:0	0.140255	0.110609	-0.0766694	0.35718	0.20494	0.169675	0.288313	-0.395759	0.735109	0.556259	-1.45233	0.471219	-3.69367	-1.47018	0.00208562	-0.023543	0.0183049	-0.0766694	0.35718	0.198546	-0.753591	0.274005	-1.29097	-0.216217	0.0060096	-0.166621	0.0115025	-0.189179	-0.144062	3.08196e-45	-0.484926	0.407141	-1.2834	0.313553	0.233779	-0.093988	0.229226	-0.543544	0.355568	0.681834
CE 18:1	-0.283724	0.122292	-0.52356	-0.0438874	0.0204407	-0.740387	0.318614	-1.36525	-0.115528	0.0202398	-1.54369	0.520102	-3.93954	-1.47565	0.00303484	-0.0759751	0.0201231	-0.52356	-0.0438874	0.000164666	1.16491	0.303678	0.569336	1.76048	0.000129056	-0.265054	0.0107627	-0.286162	-0.243947	8.31395e-117	0.360666	0.451191	-0.524204	1.24554	0.424177	0.171207	0.253958	-0.326851	0.669265	0.500292
CE 18:2	-0.19232	0.137373	-0.461734	0.0770946	0.161679	-0.706954	0.357816	-1.4087	-0.00521243	0.048324	-0.779878	0.5808	-3.21244	-0.446484	0.179511	-0.0238277	0.0225057	-0.461734	0.0770946	0.289857	0.543375	0.341544	-0.126457	1.21321	0.111787	-0.340709	0.00964968	-0.359634	-0.321784	1.7232e-211	-0.048848	0.506093	-1.04139	0.943694	0.923118	0.0555329	0.284844	-0.503099	0.614165	0.845445
CE 18:3	0.0755702	0.121609	-0.162927	0.314067	0.534395	0.743763	0.316204	0.123629	1.3639	0.0187637	-0.712599	0.518661	-3.02092	-0.564623	0.16963	-0.0173881	0.0201041	-0.162927	0.314067	0.387203	3.61283	0.291374	3.04139	4.18427	4.94061e-34	-0.260211	0.0107722	-0.281338	-0.239085	5.6244e-113	1.75698	0.445407	0.883457	2.63051	8.27505e-05	0.943025	0.250781	0.451197	1.43485	0.000174696
CE 20:3	0.58218	0.119144	0.348517	0.815844	1.11123e-06	1.76276	0.309681	1.15542	2.3701	1.44452e-08	-1.39379	0.513555	-4.07564	-1.65457	0.00670826	0.0212912	0.0199485	0.348517	0.815844	0.285972	1.23014	0.29814	0.645429	1.81485	3.84664e-05	-0.261574	0.0105519	-0.282268	-0.240879	3.92731e-118	1.29193	0.442693	0.423726	2.16013	0.00355949	0.568411	0.249375	0.0793392	1.05748	0.0227551
CE 20:4	0.233464	0.13658	-0.0343951	0.501323	0.087545	0.687036	0.355681	-0.0105198	1.38459	0.0535531	-0.150764	0.584394	-2.06178	0.704591	0.796448	-0.00722088	0.0226528	-0.0343951	0.501323	0.749942	2.65954	0.334878	2.00278	3.3163	3.34264e-15	-0.340167	0.00946662	-0.358733	-0.321602	2.35926e-217	1.07649	0.502697	0.0906022	2.06237	0.0323644	0.520802	0.283022	-0.0342572	1.07586	0.0658994
CE 20:5	0.0884378	0.113045	-0.133265	0.31014	0.43412	0.551989	0.293851	-0.0243063	1.12828	0.0604667	-0.113941	0.480392	-1.91423	0.371938	0.81254	-0.0268732	0.0186133	-0.133265	0.31014	0.148973	2.85903	0.272768	2.32408	3.39398	4.82888e-25	-0.198054	0.0112207	-0.220059	-0.176048	8.52106e-65	1.20479	0.415071	0.390755	2.01882	0.00374251	0.762278	0.233482	0.304375	1.22018	0.00111439
CE 22:6	-0.170933	0.130173	-0.426226	0.0843609	0.189298	-0.337957	0.339313	-1.00341	0.327498	0.319373	0.38284	0.552222	-1.20172	1.43116	0.488225	0.0133368	0.0214059	-0.426226	0.0843609	0.53333	0.670246	0.323355	0.0360857	1.30441	0.038324	-0.305116	0.0103987	-0.32551	-0.284723	5.06203e-157	-0.108775	0.479165	-1.04851	0.830957	0.820441	-0.111843	0.269682	-0.640739	0.417053	0.678392
DAG 34:1	0.448027	0.193277	0.0689748	0.827079	0.0205496	2.47365	0.500743	1.4916	3.4557	8.48004e-07	0.554025	0.819798	-0.106181	3.81819	0.499247	0.143642	0.0316418	0.0689748	0.827079	5.99407e-06	-2.23205	0.477176	-3.16788	-1.29622	3.10228e-06	0.458716	0.00711154	0.444769	0.472663	<1.00E-300	0.420289	0.713181	-0.978393	1.81897	0.555718	0.34759	0.401361	-0.439553	1.13473	0.386581
DAG 34:2	0.396304	0.20279	-0.00140341	0.794012	0.0508131	2.05906	0.526757	1.02599	3.09212	9.58732e-05	-1.12416	0.854811	-2.87389	1.22784	0.188636	0.151244	0.0329713	-0.00140341	0.794012	4.79187e-06	-6.00773	0.484174	-6.95729	-5.05818	4.4556e-34	0.466826	0.00671207	0.453662	0.479989	<1.00E-300	-1.11561	0.747019	-2.58065	0.349438	0.135492	-0.501054	0.420535	-1.3258	0.323695	0.233616
DAG 36:1	0.367336	0.186417	0.00173826	0.732935	0.0489217	1.43174	0.485246	0.480082	2.38339	0.00321002	-0.0222662	0.79154	-0.0776613	3.69964	0.977561	0.139687	0.0305176	0.00173826	0.732935	5.02136e-06	-1.87347	0.460744	-2.77708	-0.969867	4.96966e-05	0.457625	0.0079208	0.442091	0.473159	<1.00E-300	-0.64819	0.687022	-1.99557	0.699189	0.345554	-0.64306	0.386492	-1.40104	0.114924	0.0963065
DAG 36:2	-0.551445	0.223822	-0.990401	-0.112489	0.0138345	-1.38379	0.583213	-2.52757	-0.240001	0.0177552	-0.0493252	0.949946	-0.461995	4.06743	0.958595	0.00677551	0.0368002	-0.990401	-0.112489	0.853942	-7.75274	0.527287	-8.78685	-6.71864	1.7671e-46	0.482351	0.00603172	0.470522	0.494181	<1.00E-300	-4.63862	0.819652	-6.24611	-3.03113	1.74662e-08	-2.22611	0.462366	-3.13289	-1.31932	1.58905e-06
LPC 14:0	-0.096845	0.112648	-0.317769	0.124079	0.390054	0.151347	0.29318	-0.423633	0.726327	0.605755	-0.896182	0.481805	-2.86631	-0.575926	0.0630349	0.0157043	0.0186965	-0.317769	0.124079	0.401039	2.69951	0.272433	2.16522	3.2338	1.29767e-22	0.189772	0.0113402	0.167532	0.212012	7.76331e-59	1.77738	0.41249	0.968409	2.58635	1.7227e-05	0.775414	0.232606	0.31923	1.2316	0.000873433
LPC 16:0	-0.497603	0.113424	-0.720048	-0.275158	1.21006e-05	-0.800099	0.296147	-1.3809	-0.219301	0.00695842	-0.90921	0.489886	-3.12579	-0.800664	0.0636158	-0.0281194	0.0190312	-0.720048	-0.275158	0.139699	2.06437	0.279809	1.51561	2.61313	2.37351e-13	0.175335	0.0118525	0.15209	0.19858	5.24647e-47	0.349043	0.421376	-0.477355	1.17544	0.40758	0.345298	0.237077	-0.119654	0.810251	0.145421
LPC 16:1	-0.511122	0.113583	-0.733878	-0.288366	7.19639e-06	-0.91042	0.296623	-1.49215	-0.328689	0.00217527	-1.11519	0.491484	-3.91604	-1.59692	0.0233797	-0.0692535	0.0190113	-0.733878	-0.288366	0.000277083	2.09175	0.280199	1.54223	2.64128	1.24857e-13	0.193523	0.0115436	0.170884	0.216162	4.98463e-59	0.46679	0.421963	-0.360757	1.29434	0.268761	0.35081	0.237436	-0.114846	0.816467	0.139706
LPC 18:0	-0.416255	0.110112	-0.632205	-0.200306	0.000161363	-0.772111	0.287447	-1.33585	-0.208376	0.00729044	-1.30283	0.472911	-3.85495	-1.6179	0.00592766	0.00198564	0.0184024	-0.632205	-0.200306	0.914086	1.0057	0.27365	0.469025	1.54238	0.000244164	0.139234	0.0119331	0.115832	0.162637	1.86866e-30	-0.255347	0.408576	-1.05664	0.545947	0.532066	0.0790115	0.229976	-0.372015	0.530038	0.731212
LPC 18:1	-1.02862	0.105744	-1.23601	-0.821237	7.18211e-22	-2.42758	0.276528	-2.9699	-1.88526	3.53821e-18	-1.7602	0.470348	-3.84842	-1.612	0.000187814	-0.0817434	0.0182123	-1.23601	-0.821237	7.61426e-06	1.60041	0.272143	1.06668	2.13413	4.79705e-09	0.0732921	0.0125433	0.0486924	0.0978917	5.99064e-09	-0.648817	0.407677	-1.44835	0.150714	0.111661	-0.134842	0.229584	-0.585099	0.315415	0.557049
LPC 18:2	-1.14673	0.108987	-1.36048	-0.93299	3.21328e-25	-3.0322	0.283626	-3.58844	-2.47596	5.79419e-26	-0.232615	0.494273	-2.10168	0.238275	0.637967	-0.0774996	0.0191	-1.36048	-0.93299	5.16256e-05	2.02669	0.281402	1.47481	2.57858	8.44287e-13	-0.0354531	0.0132094	-0.0613592	-0.009547	0.00733799	-0.808016	0.423495	-1.63857	0.0225362	0.0565422	-0.260001	0.238507	-0.727758	0.207757	0.275798
LPC 20:3	-0.358974	0.110468	-0.575622	-0.142326	0.00117548	-0.740058	0.288018	-1.30491	-0.175203	0.0102587	-1.3735	0.472836	-3.59976	-1.35913	0.00371781	-0.0366371	0.0183722	-0.575622	-0.142326	0.0462795	2.52977	0.268798	2.0026	3.05693	1.33459e-20	0.157997	0.0116874	0.135076	0.180918	7.20091e-40	0.717998	0.408416	-0.0829813	1.51898	0.0789037	0.353826	0.229913	-0.0970761	0.804728	0.123978
LPC 20:4	-0.731418	0.107144	-0.941548	-0.521289	1.1585e-11	-1.86988	0.279009	-2.41707	-1.32269	2.68491e-11	-0.286903	0.465057	-1.77504	0.446691	0.537362	-0.0656949	0.0179905	-0.941548	-0.521289	0.000267737	2.64882	0.265086	2.12893	3.1687	5.84547e-23	0.0516882	0.0125184	0.0271374	0.0762391	3.79765e-05	-0.0479383	0.403966	-0.840191	0.744314	0.90555	0.0611674	0.227362	-0.384732	0.507067	0.787935
LPC 20:5	-0.424518	0.107836	-0.636003	-0.213032	8.551e-05	-0.825029	0.280789	-1.37571	-0.274351	0.0033394	-0.472023	0.462301	-2.27379	-0.0740602	0.307372	-0.0520508	0.0179031	-0.636003	-0.213032	0.00368794	2.80674	0.26166	2.29358	3.31991	4.05091e-26	0.0508022	0.0124043	0.026475	0.0751294	4.38469e-05	0.707041	0.39958	-0.0766089	1.49069	0.0769736	0.493912	0.224799	0.0530398	0.934785	0.028129
LPC 22:6	-0.83845	0.105417	-1.04519	-0.631708	3.04232e-15	-2.16247	0.274624	-2.70106	-1.62388	5.63996e-15	-0.588801	0.45883	-2.46231	-0.264567	0.199557	-0.0505488	0.0177903	-1.04519	-0.631708	0.0045406	1.53067	0.267435	1.00618	2.05516	1.20605e-08	0.0610775	0.0123734	0.036811	0.0853441	8.64454e-07	-0.0634399	0.400753	-0.849392	0.722512	0.874236	0.143386	0.225535	-0.298931	0.585703	0.52501
LPE 16:0	-1.01093	0.114692	-1.23586	-0.785995	2.61369e-18	-2.42083	0.299413	-3.00803	-1.83363	1.07774e-15	-0.825815	0.509005	-2.45985	-0.0260893	0.104884	-0.0825537	0.0196632	-1.23586	-0.785995	2.81438e-05	2.85477	0.288081	2.28979	3.41975	1.28874e-22	0.247933	0.010807	0.226739	0.269128	2.68881e-103	0.778927	0.438383	-0.0808236	1.63868	0.0757546	0.406934	0.246764	-0.0770178	0.890885	0.0992938
LPE 18:0	-0.737552	0.115768	-0.964595	-0.510509	2.33856e-10	-1.71757	0.302015	-2.30988	-1.12526	1.48802e-08	-1.20542	0.499342	-2.78809	-0.398731	0.0158729	-0.0559109	0.0193916	-0.964595	-0.510509	0.00398096	2.16287	0.28826	1.59753	2.7282	9.42969e-14	0.233569	0.0110728	0.211853	0.255284	4.01765e-89	-0.152078	0.434662	-1.00453	0.700376	0.72647	0.307277	0.244551	-0.172333	0.786887	0.209088
LPE 18:1	-0.724069	0.105338	-0.930656	-0.517482	8.38914e-12	-1.86405	0.274523	-2.40244	-1.32566	1.48214e-11	-1.25508	0.461061	-3.21802	-1.03025	0.00654584	-0.0451368	0.0178682	-0.930656	-0.517482	0.0116158	2.08738	0.262873	1.57184	2.60292	3.37336e-15	0.116922	0.0118254	0.0937304	0.140114	1.5866e-22	0.0623895	0.397014	-0.716229	0.841008	0.875145	0.168091	0.223422	-0.270081	0.606262	0.451933
LPE 18:2	-0.725712	0.104775	-0.931194	-0.52023	5.84324e-12	-1.84153	0.27327	-2.37747	-1.3056	2.09468e-11	-0.0920389	0.458626	-1.54431	0.642164	0.840968	-0.0605503	0.017727	-0.931194	-0.52023	0.00064975	2.10688	0.261626	1.59379	2.61998	1.39475e-15	0.0956178	0.0119648	0.0721526	0.119083	2.25961e-15	-0.0236804	0.394896	-0.798144	0.750784	0.952189	-0.131111	0.222241	-0.566967	0.304745	0.555293
LPE 20:4	-0.687325	0.108057	-0.899244	-0.475405	2.4954e-10	-1.71031	0.281392	-2.26217	-1.15845	1.45943e-09	0.587639	0.466303	-0.510173	1.7253	0.207751	-0.0877428	0.0179923	-0.899244	-0.475405	1.17011e-06	3.25099	0.262895	2.73541	3.76658	7.24402e-34	0.135546	0.0119036	0.112201	0.158891	3.96347e-29	0.762597	0.405219	-0.0321123	1.55731	0.0599936	0.299789	0.228177	-0.147709	0.747288	0.189054
LPE 22:6	-0.439713	0.109762	-0.654977	-0.22445	6.40621e-05	-0.813589	0.286536	-1.37554	-0.25164	0.00456676	-1.5081	0.471186	-4.01242	-1.78304	0.00139413	-0.00380951	0.0183578	-0.654977	-0.22445	0.835631	1.11761	0.272817	0.582563	1.65265	4.36601e-05	0.144855	0.0118271	0.12166	0.16805	2.8019e-33	-0.347325	0.407465	-1.14644	0.451791	0.394095	0.106381	0.229366	-0.343448	0.55621	0.64284
PC 32:0	0.0519075	0.110432	-0.164671	0.268486	0.63838	0.191908	0.287238	-0.371418	0.755234	0.504139	1.34721	0.469528	0.331486	2.57202	0.00416012	-0.0119946	0.0182367	-0.164671	0.268486	0.510799	3.45834	0.262426	2.94367	3.97301	4.77792e-38	0.108977	0.0122133	0.0850244	0.13293	1.02443e-18	1.39881	0.405237	0.604062	2.19355	0.000568735	0.588152	0.22839	0.140237	1.03607	0.0100914
PC 32:1	0.172486	0.118376	-0.0596716	0.404644	0.14525	0.829703	0.307609	0.226425	1.43298	0.00705142	0.776265	0.505215	-1.12872	1.28019	0.124584	-0.0278801	0.0195741	-0.0596716	0.404644	0.154516	5.52444	0.265362	5.00402	6.04487	4.76767e-87	0.232968	0.0111378	0.211125	0.254811	8.36683e-88	2.92079	0.430896	2.07573	3.76586	1.60637e-11	1.16599	0.243945	0.687566	1.64441	1.88732e-06
PC 32:2	-0.0947806	0.117737	-0.325685	0.136124	0.420908	0.125774	0.306749	-0.475817	0.727364	0.681835	0.594477	0.502098	-1.35737	1.0327	0.236569	0.00874671	0.019468	-0.325685	0.136124	0.653277	4.94028	0.26913	4.41246	5.46809	1.59148e-69	0.213618	0.0115226	0.19102	0.236216	8.66712e-71	1.95123	0.430945	1.10606	2.79639	6.32222e-06	1.0039	0.242761	0.5278	1.48	3.6954e-05
PC 34:1	-0.411657	0.114051	-0.635332	-0.187983	0.000314639	-0.745587	0.297536	-1.32911	-0.162065	0.0122958	0.618768	0.487434	-0.739029	1.58654	0.204442	-0.0736367	0.0188215	-0.635332	-0.187983	9.46625e-05	4.80217	0.262497	4.28737	5.31698	4.22469e-69	0.206333	0.0112766	0.184217	0.228448	3.87136e-69	1.53422	0.421086	0.708393	2.36005	0.000276034	0.588946	0.237435	0.123293	1.0546	0.0132056
PC 34:2	-0.0668473	0.109088	-0.280788	0.147094	0.54009	-0.149037	0.284333	-0.706665	0.408592	0.600225	1.49878	0.459947	0.805384	3.00729	0.00113971	0.0114786	0.0178779	-0.280788	0.147094	0.520917	2.75593	0.262869	2.24039	3.27147	4.71006e-25	0.12458	0.0118884	0.101264	0.147895	4.92814e-25	0.13459	0.401308	-0.65245	0.921629	0.737377	0.0636215	0.225871	-0.379355	0.506598	0.778226
PC 34:3	-0.411701	0.123198	-0.653314	-0.170088	0.000848132	-0.61869	0.321631	-1.24947	0.0120859	0.0545496	0.0629774	0.52686	-2.32516	0.181741	0.904866	-0.0816095	0.0203451	-0.653314	-0.170088	6.27725e-05	5.88383	0.27629	5.34197	6.42568	1.30795e-90	0.243801	0.011639	0.220975	0.266628	5.01251e-88	1.47126	0.454567	0.579769	2.36275	0.00122993	0.821344	0.255857	0.319561	1.32313	0.00134825
PC 34:4	-0.159597	0.11719	-0.389429	0.0702345	0.173398	-0.0280818	0.305519	-0.62726	0.571096	0.926775	0.619105	0.498442	-1.39583	0.979807	0.214362	-0.0100346	0.0193326	-0.389429	0.0702345	0.603785	5.3126	0.26401	4.79482	5.83037	5.98945e-82	0.215644	0.0114085	0.19327	0.238018	2.68608e-73	1.78041	0.429523	0.938039	2.62279	3.54285e-05	0.873591	0.242007	0.398971	1.34821	0.000314227
PC 36:1	0.0332912	0.12691	-0.215602	0.282184	0.793101	0.321944	0.330689	-0.326596	0.970484	0.330398	-0.506888	0.540139	-2.9854	-0.41304	0.34814	0.014807	0.0209361	-0.215602	0.282184	0.479501	3.37169	0.305133	2.77327	3.97011	1.42927e-27	0.27041	0.0112786	0.248291	0.292529	1.6056e-111	0.783904	0.46648	-0.13095	1.69876	0.0930275	0.231442	0.262689	-0.28374	0.746625	0.3784
PC 36:2	-0.446952	0.111777	-0.666167	-0.227737	6.60956e-05	-1.1277	0.29129	-1.69898	-0.556433	0.000111766	0.303333	0.476876	-1.29583	0.979147	0.524799	-0.00756996	0.0184911	-0.666167	-0.227737	0.682305	2.5581	0.273692	2.02134	3.09486	2.40217e-20	0.158853	0.0118809	0.135552	0.182153	4.50055e-39	-0.318975	0.4149	-1.13267	0.49472	0.442105	-0.0546604	0.233552	-0.512699	0.403378	0.814979
PC 36:3	-0.163755	0.117565	-0.394322	0.0668123	0.163814	-0.137333	0.306489	-0.738413	0.463747	0.654141	0.245955	0.497927	-1.16745	1.21808	0.621394	-0.0670366	0.0192377	-0.394322	0.0668123	0.000504153	4.955	0.268894	4.42765	5.48235	5.22896e-70	0.214256	0.0114946	0.191713	0.236799	1.7594e-71	0.887225	0.432251	0.0395	1.73495	0.0402482	0.312888	0.243446	-0.164554	0.790331	0.198859
PC 38:2	-0.0202035	0.112333	-0.240509	0.200102	0.857286	0.19751	0.292607	-0.376345	0.771366	0.499754	-0.849652	0.478514	-3.11615	-0.846681	0.0759605	-0.045973	0.0185333	-0.240509	0.200102	0.0132052	2.62004	0.272057	2.08649	3.1536	1.78056e-21	0.115263	0.0123791	0.0909855	0.139541	3.30008e-20	0.725835	0.41379	-0.0856846	1.53735	0.0795687	0.456708	0.232849	4.76234e-05	0.913368	0.0499761
PC 38:3	0.545246	0.116408	0.316948	0.773544	3.00917e-06	1.60746	0.302601	1.014	2.20091	1.20721e-07	-0.146014	0.507903	-2.61867	-0.221338	0.773774	-0.0107445	0.0197189	0.316948	0.773544	0.5859	2.08023	0.288242	1.51494	2.64553	7.59125e-13	0.196797	0.0118751	0.173508	0.220086	8.33033e-58	1.54981	0.432188	0.702214	2.39742	0.000344125	0.915881	0.243167	0.438985	1.39278	0.000170507
PC 38:4	0.160437	0.112303	-0.0598105	0.380684	0.153279	0.524302	0.292568	-0.0494766	1.09808	0.0732768	0.737332	0.475635	-0.772766	1.50006	0.121261	-0.0168643	0.0184484	-0.0598105	0.380684	0.360764	2.98008	0.27086	2.44888	3.51129	2.35153e-27	0.159477	0.0118366	0.136263	0.182691	1.26523e-39	0.208484	0.413656	-0.602773	1.01974	0.614316	0.123065	0.232818	-0.333535	0.579665	0.597152
PC 38:5	-0.463272	0.113009	-0.684904	-0.24164	4.31208e-05	-0.953289	0.294972	-1.53178	-0.374796	0.00125065	-0.399201	0.482264	-2.05671	0.24724	0.407909	-0.0771526	0.0186072	-0.684904	-0.24164	3.5288e-05	3.29144	0.27239	2.75723	3.82564	1.8293e-32	0.165114	0.0119483	0.141681	0.188547	1.66496e-41	-0.0235531	0.419117	-0.845521	0.798415	0.955191	0.0486083	0.235891	-0.414018	0.511235	0.836764
PC 38:6	-0.484015	0.108401	-0.696609	-0.27142	8.46405e-06	-1.20166	0.28262	-1.75592	-0.647388	2.22031e-05	0.520293	0.462375	-1.3933	0.82089	0.260622	-0.0465292	0.0179134	-0.696609	-0.27142	0.00946552	2.45125	0.265294	1.93096	2.97155	6.28299e-20	0.102431	0.0121622	0.0785789	0.126283	7.0729e-17	0.0204093	0.402611	-0.769187	0.810005	0.959576	0.113682	0.226589	-0.330701	0.558064	0.615929
PC 40:6	-0.127347	0.112045	-0.347087	0.0923931	0.255857	-0.151002	0.291866	-0.723404	0.421401	0.60496	-0.0114046	0.4736	-2.15406	0.108215	0.980791	0.017941	0.018357	-0.347087	0.0923931	0.328529	1.32919	0.276051	0.787802	1.87058	1.58579e-06	0.14544	0.0120001	0.121905	0.168974	1.20247e-32	0.164155	0.412449	-0.644733	0.973044	0.690672	0.128628	0.232131	-0.326624	0.583881	0.579561
PCA 36:4	-0.868995	0.105045	-1.07501	-0.662983	2.39964e-16	-2.24259	0.273862	-2.77968	-1.7055	4.71632e-16	-0.13912	0.463944	-2.0557	0.146413	0.764315	-0.0579822	0.0179319	-1.07501	-0.662983	0.00124431	3.91842	0.25424	3.41981	4.41704	1.19321e-50	0.0323273	0.0124732	0.00786514	0.0567894	0.00962036	-0.0137523	0.400656	-0.799513	0.772008	0.972622	0.0648998	0.225498	-0.377343	0.507143	0.773525
PCB 36:4	0.25166	0.11129	0.0333994	0.46992	0.023851	0.864442	0.289497	0.296685	1.4322	0.00286166	1.52336	0.470495	0.511624	2.76987	0.00122564	-0.0348325	0.0182816	0.0333994	0.46992	0.0568904	4.42012	0.257726	3.91467	4.92557	1.68225e-61	0.16665	0.0116157	0.143869	0.18943	1.89078e-44	1.04396	0.4097	0.240461	1.84746	0.0109074	0.331669	0.230856	-0.121083	0.78442	0.150967
SM 14:0	0.304272	0.108309	0.0918582	0.516685	0.00501458	0.809368	0.281936	0.256441	1.3623	0.00413909	0.0132338	0.464012	-1.99823	0.206325	0.97725	-0.000995905	0.0179907	0.0918582	0.516685	0.95586	2.85837	0.261388	2.34574	3.371	4.72113e-27	0.0373451	0.0124599	0.0129088	0.0617813	0.00275907	0.0470834	0.400947	-0.739249	0.833416	0.906531	0.137734	0.225646	-0.3048	0.580267	0.541669
SM 16:0	-0.0614195	0.11257	-0.282191	0.159352	0.585397	-0.232156	0.293082	-0.806944	0.342631	0.428387	0.173251	0.480991	-1.94069	0.332413	0.718741	-0.0027916	0.018646	-0.282191	0.159352	0.881005	0.101007	0.278996	-0.446156	0.64817	0.717363	-0.147989	0.0120239	-0.17157	-0.124408	1.40517e-33	-0.890716	0.414419	-1.70347	-0.0779641	0.0317327	-0.359516	0.233384	-0.817224	0.0981931	0.123614
SM 16:1	0.634866	0.113897	0.411494	0.858239	2.8357e-08	1.48275	0.297104	0.900071	2.06542	6.5517e-07	-0.0696674	0.494708	-2.93719	-0.604124	0.888023	-0.0501797	0.0191515	0.411494	0.858239	0.00886054	2.82676	0.279479	2.27865	3.37487	1.79977e-23	-0.00842075	0.0133166	-0.034537	0.0176955	0.527231	-0.318965	0.426207	-1.15484	0.516908	0.454322	0.140347	0.239897	-0.330136	0.610831	0.558595
SM 18:0	0.70624	0.106469	0.497436	0.915045	4.23986e-11	1.68084	0.277761	1.1361	2.22558	1.71735e-09	0.954835	0.465281	-0.963921	1.23759	0.0402921	0.0495192	0.0180212	0.497436	0.915045	0.00605678	0.0473887	0.270107	-0.482342	0.57712	0.860749	-0.0264919	0.0125032	-0.0510129	-0.00197079	0.0342332	-0.604606	0.400639	-1.39033	0.181123	0.131436	-0.130919	0.225606	-0.573374	0.311537	0.561781
SM 18:1	0.743084	0.109329	0.528669	0.957498	1.41762e-11	1.52432	0.286143	0.963138	2.08549	1.11317e-07	-0.281153	0.476276	-2.75197	-0.49563	0.555051	-6.46299e-05	0.0184778	0.528669	0.957498	0.99721	-0.224048	0.277615	-0.768502	0.320407	0.41974	-0.059849	0.0127385	-0.0848315	-0.0348665	2.80711e-06	-1.10035	0.410995	-1.90639	-0.294316	0.00748445	-0.255617	0.231676	-0.709976	0.198743	0.270017
SM 22:0	0.282822	0.10924	0.0685835	0.497061	0.00969692	0.743333	0.2844	0.185572	1.30109	0.00902604	0.301017	0.466264	-1.24592	0.973953	0.518622	0.00812379	0.0180796	0.0685835	0.497061	0.653242	0.427001	0.272129	-0.106694	0.960697	0.116784	0.0497626	0.0125157	0.0252171	0.0743082	7.26372e-05	-0.879655	0.403045	-1.6701	-0.0892093	0.0291903	-0.179379	0.227089	-0.624742	0.265985	0.42968
SM 22:1	0.187029	0.115164	-0.0388298	0.412887	0.104535	0.458491	0.299861	-0.129591	1.04657	0.126424	-0.228498	0.489775	-2.70916	-0.384019	0.640885	-0.0361241	0.0189663	-0.0388298	0.412887	0.0569794	1.20532	0.284681	0.647003	1.76363	2.40381e-05	-0.0627832	0.0131196	-0.0885132	-0.0370532	1.83458e-06	-0.867508	0.424768	-1.70056	-0.0344594	0.0412555	-0.308637	0.239228	-0.777807	0.160534	0.197156
SM 24:0	-0.185106	0.125281	-0.430804	0.0605927	0.139696	-0.493904	0.325883	-1.13302	0.145211	0.129785	0.23328	0.532157	-1.9622	0.567175	0.661171	-0.0408937	0.0206106	-0.430804	0.0605927	0.0473892	1.0668	0.31087	0.457122	1.67647	0.000612497	0.183149	0.0131238	0.157411	0.208887	2.94577e-42	0.593373	0.461983	-0.312661	1.49941	0.199154	0.334662	0.260019	-0.175284	0.844608	0.198224
SM 24:1	0.0654376	0.105337	-0.141148	0.272023	0.534527	0.234896	0.274047	-0.302561	0.772352	0.391475	-0.404025	0.448057	-1.76349	0.36598	0.367319	-0.0270815	0.0173724	-0.141148	0.272023	0.119194	1.12465	0.259883	0.614972	1.63433	1.58461e-05	-0.0160084	0.0121164	-0.0397708	0.00775403	0.186583	0.38654	0.387656	-0.373726	1.14681	0.31883	0.20919	0.21819	-0.218721	0.637101	0.337803
TAG 44:1	0.330694	0.132352	0.071128	0.590261	0.0125504	1.07025	0.344446	0.394733	1.74578	0.00191608	0.283565	0.563079	-1.55091	1.14595	0.614603	0.124662	0.0216268	0.071128	0.590261	9.57383e-09	2.18032	0.325118	1.5427	2.81793	2.61055e-11	0.320804	0.00999442	0.301203	0.340405	8.2852e-182	2.43831	0.485153	1.48684	3.38979	5.47188e-07	0.994414	0.273903	0.457238	1.53159	0.00029017
TAG 46:0	0.664323	0.134676	0.400171	0.928475	8.91747e-07	2.10855	0.358021	1.40633	2.81077	4.6754e-09	0.0684407	0.640748	-2.12637	0.928357	0.91495	0.116466	0.0235497	0.400171	0.928475	8.39808e-07	2.38009	0.353697	1.68635	3.07383	2.34123e-11	0.304917	0.0113096	0.282735	0.3271	3.64183e-133	2.88549	0.520165	1.86524	3.90574	3.3711e-08	1.19513	0.291208	0.623953	1.7663	4.25716e-05
TAG 46:1	0.630757	0.14574	0.344934	0.91658	1.58129e-05	1.90591	0.378782	1.16305	2.64877	5.30864e-07	0.182272	0.624457	-2.03754	0.949845	0.770404	0.126709	0.0239955	0.344934	0.91658	1.43821e-07	2.60411	0.360024	1.89803	3.31018	6.76254e-13	0.371619	0.00929584	0.353388	0.38985	1.23209e-255	3.30878	0.535796	2.25798	4.35957	8.01567e-10	1.3752	0.302928	0.7811	1.9693	5.97932e-06
TAG 46:2	0.333203	0.150827	0.0374039	0.629003	0.0272785	1.08084	0.392432	0.311211	1.85047	0.00593797	-0.0870064	0.642489	-2.53479	0.537283	0.892294	0.125395	0.0247231	0.0374039	0.629003	4.32674e-07	2.11375	0.371243	1.38567	2.84183	1.43279e-08	0.383936	0.00883972	0.3666	0.401273	9.67779e-289	2.83495	0.552368	1.75166	3.91825	3.14707e-07	1.16134	0.311882	0.549687	1.773	0.000201946
TAG 48:0	0.746295	0.124692	0.501751	0.99084	2.56803e-09	2.3489	0.32329	1.71487	2.98293	5.34477e-13	0.355542	0.536797	-1.13133	1.44116	0.507835	0.116851	0.0206248	0.501751	0.99084	1.69338e-08	2.13925	0.311344	1.52864	2.74985	8.55751e-12	0.281514	0.0108734	0.260189	0.302838	2.94462e-127	2.89648	0.462291	1.98984	3.80312	4.56573e-10	1.19268	0.261413	0.68	1.70536	5.37253e-06
TAG 48:1	0.794828	0.135715	0.528666	1.06099	5.53281e-09	2.38818	0.351932	1.69798	3.07838	1.52497e-11	0.145099	0.587584	-1.71239	1.08985	0.80498	0.10532	0.0226341	0.528666	1.06099	3.49839e-06	2.76193	0.337144	2.10073	3.42313	4.60204e-16	0.338528	0.0100258	0.318865	0.35819	3.88609e-197	3.28635	0.502294	2.30125	4.27144	7.70816e-11	1.41597	0.283996	0.859004	1.97294	6.71605e-07
TAG 48:2	0.650158	0.169403	0.317929	0.982388	0.000128027	2.11917	0.439865	1.25651	2.98182	1.56377e-06	-0.683365	0.72754	-3.77263	-0.31314	0.347707	0.107324	0.0280852	0.317929	0.982388	0.000137052	2.59334	0.420478	1.7687	3.41798	8.41417e-10	0.42608	0.0080193	0.410352	0.441807	<1.00E-300	3.4746	0.622621	2.25352	4.69567	2.7337e-08	1.54737	0.351482	0.858047	2.23669	1.12873e-05
TAG 48:3	0.146523	0.183439	-0.213234	0.50628	0.424529	0.600487	0.477475	-0.335928	1.5369	0.208676	-1.24236	0.780845	-4.99856	-1.29075	0.111769	0.110604	0.0301759	-0.213234	0.50628	0.000253933	1.79559	0.452378	0.908391	2.68279	7.47317e-05	0.442497	0.00724966	0.428279	0.456715	<1.00E-300	2.48409	0.67267	1.16486	3.80332	0.00022785	1.14215	0.379043	0.398777	1.88553	0.00261812
TAG 48:4	-0.144232	0.138507	-0.415869	0.127405	0.29785	-0.115494	0.361073	-0.823623	0.592636	0.749107	-0.619731	0.588403	-2.96051	-0.155771	0.292366	0.0663173	0.0227735	-0.415869	0.127405	0.00363329	0.810181	0.342462	0.138549	1.48181	0.0180911	0.346975	0.00930991	0.328716	0.365233	6.07106e-230	1.04979	0.509393	0.0507742	2.0488	0.0394491	0.412849	0.286864	-0.149745	0.975443	0.150261
TAG 50:1	1.09472	0.145213	0.809895	1.37954	7.7547e-14	3.1622	0.385747	2.40561	3.9188	4.8322e-16	1.3325	0.700246	-0.14249	3.20842	0.0572328	0.12508	0.0257755	0.809895	1.37954	1.33748e-06	2.06256	0.387902	1.30173	2.82339	1.19679e-07	0.35513	0.0109186	0.333715	0.376546	4.33835e-180	2.85764	0.572561	1.73462	3.98065	6.6385e-07	1.03597	0.320598	0.407155	1.66479	0.00125608
TAG 50:2	0.951331	0.150129	0.6569	1.24576	2.9075e-10	2.69065	0.389812	1.92615	3.45514	6.88953e-12	-0.507672	0.650071	-2.68199	0.415603	0.434932	0.0643511	0.0251449	0.6569	1.24576	0.0105692	2.64	0.376006	1.90258	3.37742	3.03072e-12	0.388865	0.00913461	0.37095	0.406779	1.78914e-280	2.91737	0.559726	1.81964	4.0151	2.06518e-07	1.1557	0.316143	0.535684	1.77571	0.000263381
TAG 50:3	0.603152	0.205005	0.2011	1.0052	0.0032981	1.99353	0.53311	0.948005	3.03905	0.000189754	-1.32336	0.880141	-6.02178	-1.87643	0.132859	0.0495914	0.034107	0.2011	1.0052	0.146115	0.903572	0.514555	-0.105566	1.91271	0.0792416	0.471068	0.00670577	0.457917	0.484219	<1.00E-300	2.57546	0.755065	1.09463	4.05628	0.000660733	1.1218	0.425487	0.287344	1.95626	0.00844298
TAG 50:4	-0.428045	0.216311	-0.852271	-0.00381938	0.0479747	-0.537079	0.564076	-1.64333	0.569176	0.341144	-1.98412	0.922747	-6.91694	-2.55127	0.0316644	0.0595992	0.035796	-0.852271	-0.00381938	0.096087	-1.39796	0.535729	-2.44862	-0.347294	0.00913844	0.475051	0.00617352	0.462943	0.487158	<1.00E-300	0.28128	0.79761	-1.28298	1.84554	0.724386	0.163985	0.448921	-0.716432	1.0444	0.714937
TAG 50:5	-0.00434173	0.140478	-0.279845	0.271162	0.975347	0.345812	0.365773	-0.371536	1.06316	0.344558	-0.0236771	0.599384	-1.65059	1.19581	0.968494	0.0450027	0.0232074	-0.279845	0.271162	0.0526326	-0.283166	0.347766	-0.965199	0.398868	0.415606	0.352223	0.00936783	0.333851	0.370595	4.6028e-233	0.73824	0.516746	-0.275196	1.75168	0.153271	0.339018	0.290893	-0.231478	0.909515	0.243985
TAG 52:1	1.29393	0.176586	0.947615	1.64025	3.41888e-13	3.84404	0.45806	2.9457	4.74238	9.05135e-17	1.20943	0.771123	-0.912252	2.77141	0.116955	0.175278	0.0296394	0.947615	1.64025	3.96793e-09	1.44139	0.448556	0.561689	2.32109	0.00133324	0.450514	0.00824842	0.434337	0.466691	<1.00E-300	2.49922	0.665036	1.19496	3.80348	0.000176316	1.02556	0.374942	0.290228	1.76089	0.00629006
TAG 52:2	0.676252	0.172059	0.338812	1.01369	8.7791e-05	1.81323	0.448337	0.933963	2.6925	5.45107e-05	-0.849928	0.729516	-2.97439	0.524691	0.244144	0.0315513	0.0282776	0.338812	1.01369	0.264664	-2.01214	0.428487	-2.85248	-1.17179	2.84018e-06	0.431639	0.00799894	0.415952	0.447326	<1.00E-300	-0.0264481	0.637876	-1.27744	1.22455	0.966931	-0.576798	0.35878	-1.28043	0.126836	0.108071
TAG 52:3	0.194028	0.144129	-0.0886356	0.476691	0.178392	0.259493	0.375387	-0.476708	0.995695	0.489479	-1.51459	0.608803	-3.0536	-0.138894	0.0129392	-0.0076134	0.0236521	-0.0886356	0.476691	0.747571	-4.44675	0.344584	-5.12254	-3.77096	1.29561e-36	0.36372	0.00929664	0.345488	0.381953	1.54118e-247	-1.8782	0.529376	-2.9164	-0.839991	0.000397475	-1.00314	0.298047	-1.58766	-0.418613	0.00077835
TAG 52:4	0.0109122	0.153515	-0.290159	0.311984	0.94334	0.0159213	0.400119	-0.768784	0.800626	0.968264	-0.830484	0.648869	-3.09998	0.0025844	0.200741	-0.00703488	0.0251545	-0.290159	0.311984	0.779764	-4.4288	0.36795	-5.15042	-3.70718	3.11579e-32	0.389809	0.00870423	0.372739	0.40688	1.08954e-301	-1.83204	0.563138	-2.93646	-0.727621	0.00116044	-0.621398	0.317503	-1.24408	0.00128527	0.0504743
TAG 52:5	-0.394095	0.170812	-0.729088	-0.0591024	0.0211486	-0.67002	0.445442	-1.54361	0.203572	0.1327	-1.12707	0.726192	-4.24623	-0.78826	0.120826	-0.00110479	0.0281635	-0.729088	-0.0591024	0.968713	-3.1054	0.418612	-3.92638	-2.28442	1.76355e-13	0.424787	0.00773792	0.409611	0.439962	<1.00E-300	-1.61814	0.628917	-2.85156	-0.384713	0.0101589	-0.587669	0.354328	-1.28257	0.107233	0.0973685
TAG 52:6	-0.216769	0.144191	-0.499554	0.066015	0.132911	-0.170176	0.375885	-0.907355	0.567002	0.65079	-0.321398	0.612408	-2.2181	0.702325	0.599777	0.0259379	0.023742	-0.499554	0.066015	0.274757	0.162084	0.357572	-0.539181	0.86335	0.65039	0.365089	0.00906091	0.347318	0.382859	1.10654e-258	-0.152042	0.530885	-1.19321	0.889122	0.774607	-0.175614	0.29878	-0.761577	0.410348	0.556754
TAG 54:1	0.588313	0.17425	0.246542	0.930084	0.000751666	2.0937	0.463644	1.18432	3.00309	6.7515e-06	1.39839	0.81838	-0.415614	3.49867	0.087696	0.186337	0.0299983	0.246542	0.930084	6.6826e-10	0.196106	0.457595	-0.701418	1.09363	0.668301	0.422453	0.00915353	0.4045	0.440407	3.10781e-300	0.676275	0.673921	-0.64555	1.9981	0.315769	0.185595	0.375816	-0.551528	0.922718	0.62148
TAG 54:2	0.326841	0.190677	-0.047112	0.700793	0.0866685	0.881576	0.495671	-0.090525	1.85368	0.0754693	0.264994	0.809881	-1.7654	2.11101	0.743552	0.0965786	0.0312965	-0.047112	0.700793	0.00205897	-3.02949	0.467501	-3.94634	-2.11263	1.15831e-10	0.458963	0.0074408	0.444371	0.473556	0	-1.37207	0.701522	-2.74789	0.00374143	0.0506257	-0.765213	0.394847	-1.53958	0.0091558	0.0527682
TAG 54:3	-0.501644	0.142934	-0.781965	-0.221324	0.000458961	-1.50374	0.371791	-2.23289	-0.774594	5.44555e-05	-0.441351	0.605187	-1.8589	1.05035	0.465922	-0.002536	0.0234575	-0.781965	-0.221324	0.91392	-4.08429	0.344099	-4.75914	-3.40945	2.02304e-31	0.363348	0.00912795	0.345447	0.38125	4.86795e-254	-2.72763	0.525351	-3.75794	-1.69731	2.29818e-07	-1.21368	0.296454	-1.79508	-0.632275	4.41422e-05
TAG 54:4	-0.726831	0.110323	-0.943195	-0.510467	5.71257e-11	-2.03995	0.28666	-2.60215	-1.47776	1.55156e-12	-1.23296	0.475944	-2.51938	-0.232951	0.00965666	-0.0385966	0.0184617	-0.943195	-0.510467	0.0366955	-3.57184	0.267704	-4.09686	-3.04682	6.41996e-39	0.191897	0.0113095	0.169717	0.214077	2.4799e-60	-2.57335	0.410513	-3.37844	-1.76825	4.47668e-10	-1.08579	0.232073	-1.54093	-0.630653	3.08681e-06
TAG 54:5	-0.551718	0.121456	-0.789917	-0.31352	5.89925e-06	-1.41998	0.316365	-2.04043	-0.799533	7.59359e-06	-0.632601	0.517722	-2.06622	0.420007	0.221902	-0.0326809	0.0200558	-0.789917	-0.31352	0.103377	-2.99188	0.296941	-3.57424	-2.40952	2.61839e-23	0.273467	0.0104543	0.252964	0.29397	1.65182e-129	-2.10475	0.448902	-2.98513	-1.22437	2.94128e-06	-0.8108	0.253416	-1.3078	-0.313803	0.00139898
TAG 54:6	-0.47098	0.137962	-0.741549	-0.200411	0.000653687	-0.877308	0.36003	-1.58339	-0.171224	0.0149083	-0.31071	0.586375	-2.05072	0.75809	0.596256	-0.00514878	0.022723	-0.741549	-0.200411	0.820768	-2.09173	0.340898	-2.76029	-1.42316	1.02347e-09	0.347326	0.00934486	0.328999	0.365653	5.56886e-229	-1.36643	0.509364	-2.36539	-0.367477	0.00736654	-0.515146	0.28698	-1.07797	0.0476756	0.0727999
TAG 54:7	-0.424482	0.136084	-0.691368	-0.157596	0.00183963	-0.534058	0.355302	-1.23087	0.162754	0.132973	0.0407395	0.578783	-1.35365	1.41327	0.943892	0.00907095	0.0224354	-0.691368	-0.157596	0.686028	-0.827543	0.338308	-1.49103	-0.164058	0.0145283	0.33976	0.00950365	0.321121	0.358398	1.22935e-215	-0.667976	0.502801	-1.65406	0.31811	0.184166	-0.289224	0.283046	-0.844329	0.265882	0.30699
TAG 54:8	-0.428084	0.149787	-0.721844	-0.134324	0.00430917	-0.283296	0.391157	-1.05043	0.483833	0.468998	-0.0704055	0.641382	-1.09189	1.94942	0.912602	0.0317048	0.0248518	-0.721844	-0.134324	0.202201	0.679146	0.372327	-0.0510562	1.40935	0.0682968	0.381974	0.0086983	0.364916	0.399033	2.39171e-293	0.286702	0.55335	-0.79852	1.37193	0.604433	0.0946261	0.311458	-0.516202	0.705454	0.7613
TAG 54:9	-0.182818	0.121689	-0.421472	0.0558362	0.133172	-0.795602	0.316832	-1.41697	-0.174237	0.0121153	-1.37647	0.516067	-2.77719	-0.321919	0.00771375	-0.00923777	0.0200455	-0.421472	0.0558362	0.644967	-1.03812	0.300744	-1.62794	-0.448309	0.000568676	0.240712	0.0114165	0.218322	0.263101	4.71898e-89	-0.313542	0.449422	-1.19494	0.567859	0.485476	0.0157829	0.252981	-0.480361	0.511927	0.95026
TAG 56:10	-0.46807	0.124601	-0.712436	-0.223704	0.000177339	-1.83933	0.323047	-2.47289	-1.20578	1.43196e-08	-1.23486	0.531232	-2.49115	0.0387999	0.020204	-0.0292633	0.0206119	-0.712436	-0.223704	0.155854	-0.854469	0.310907	-1.46422	-0.244721	0.00604583	0.291474	0.0101451	0.271578	0.311371	1.22865e-151	0.11215	0.462333	-0.794571	1.01887	0.808361	0.145713	0.2602	-0.364587	0.656013	0.575541
TAG 56:2	-0.121704	0.184862	-0.484291	0.240883	0.510403	0.321777	0.491364	-0.641979	1.28553	0.512645	1.68564	0.863072	0.536861	4.65129	0.0509868	0.110028	0.031879	-0.484291	0.240883	0.000572234	0.70541	0.481275	-0.23856	1.64938	0.142916	0.43666	0.00852179	0.419945	0.453374	<1.00E-300	0.596471	0.710324	-0.796755	1.9897	0.401188	-0.127936	0.396001	-0.90465	0.648777	0.746682
TAG 56:3	-0.875232	0.159073	-1.1872	-0.56326	4.2495e-08	-2.09709	0.414321	-2.90964	-1.28453	4.55064e-07	-0.329173	0.684023	-1.22788	2.04057	0.630408	-0.0249786	0.0264958	-1.1872	-0.56326	0.345937	-1.17177	0.398871	-1.95403	-0.389512	0.00334529	0.407289	0.00818304	0.391241	0.423338	<1.00E-300	-1.82516	0.593021	-2.98818	-0.662133	0.00211501	-0.959489	0.333876	-1.61428	-0.304696	0.00409994
TAG 56:4	-0.735603	0.134892	-1.00015	-0.471054	5.57536e-08	-1.56628	0.352214	-2.25704	-0.875526	9.19961e-06	-0.0403801	0.57841	-0.728673	2.03709	0.944351	-0.0526444	0.0224014	-1.00015	-0.471054	0.0188743	-0.936456	0.338707	-1.60072	-0.272188	0.00574968	0.340681	0.00946745	0.322114	0.359249	7.81128e-218	-1.44418	0.502613	-2.4299	-0.458467	0.00410553	-0.791845	0.282918	-1.3467	-0.23699	0.0051792
TAG 56:5	-0.435454	0.118593	-0.668037	-0.202871	0.000247319	-0.733523	0.309667	-1.34084	-0.12621	0.0179454	0.362013	0.50567	-0.325284	2.09405	0.474137	-0.0343184	0.0195935	-0.668037	-0.202871	0.0800202	-0.547785	0.295978	-1.12825	0.0326822	0.0643551	0.253967	0.0106283	0.233123	0.274811	7.08147e-111	-0.833467	0.438671	-1.69378	0.0268488	0.0575836	-0.597392	0.246756	-1.08133	-0.113458	0.0155697
TAG 56:6	-0.159467	0.110943	-0.377046	0.0581126	0.150772	-0.0456425	0.289252	-0.612918	0.521633	0.874635	0.43417	0.470238	-0.194399	2.05225	0.35597	-0.0178547	0.0182311	-0.377046	0.0581126	0.327532	-0.173955	0.276254	-0.715741	0.36783	0.528969	0.165363	0.0115697	0.142673	0.188053	3.82888e-44	-0.747694	0.408256	-1.54836	0.0529719	0.0671888	-0.585193	0.229595	-1.03547	-0.134915	0.0108855
TAG 56:7	-0.0855355	0.117225	-0.315434	0.144364	0.465679	0.194603	0.305524	-0.404584	0.79379	0.524233	0.917719	0.49483	-0.126138	2.2409	0.063808	-0.0108333	0.0192161	-0.315434	0.144364	0.572984	0.307206	0.290926	-0.263354	0.877767	0.291118	0.229145	0.011058	0.207458	0.250831	2.33044e-86	-0.280583	0.431187	-1.12622	0.565055	0.515303	-0.201286	0.24267	-0.677208	0.274635	0.406944
TAG 56:8	-0.119137	0.120374	-0.355214	0.116939	0.322433	0.070537	0.31383	-0.54494	0.686014	0.822188	0.94733	0.50881	0.019616	2.45393	0.0627799	0.00359786	0.0197766	-0.355214	0.116939	0.855661	-0.152793	0.298697	-0.738593	0.433008	0.609037	0.253897	0.0107958	0.232725	0.27507	7.40837e-108	-0.223218	0.442779	-1.09159	0.645154	0.614227	-0.172277	0.249197	-0.660999	0.316444	0.48944
TAG 56:9	-0.589538	0.129045	-0.842619	-0.336457	5.22101e-06	-1.22511	0.336965	-1.88596	-0.564257	0.000284407	0.0199982	0.558419	-0.547393	2.09399	0.971436	0.00345816	0.0216499	-0.842619	-0.336457	0.87311	0.26265	0.325352	-0.375426	0.900726	0.419605	0.312113	0.0100193	0.292463	0.331762	3.32031e-173	-0.252471	0.479945	-1.19373	0.688791	0.59892	-0.351163	0.270031	-0.880744	0.178418	0.193599
TAG 58:10	-0.135624	0.119301	-0.369594	0.0983465	0.255752	-0.24344	0.310599	-0.852582	0.365702	0.433267	0.506098	0.504234	-0.508456	1.90656	0.315654	-0.0033952	0.0195619	-0.369594	0.0983465	0.862228	1.90357	0.292901	1.32914	2.47801	1.02463e-10	0.224303	0.0114927	0.201764	0.246843	1.2736e-77	1.07266	0.438436	0.212807	1.93252	0.0145107	0.334167	0.247031	-0.150306	0.81864	0.176297
TAG 58:11	-0.264608	0.118465	-0.49694	-0.032276	0.0256203	-0.931677	0.308039	-1.5358	-0.327557	0.00252259	-0.174195	0.503564	-1.34484	1.05206	0.729438	-0.0384817	0.0195002	-0.49694	-0.032276	0.0485968	1.38082	0.293473	0.805267	1.95638	2.71652e-06	0.211736	0.0117034	0.188784	0.234689	9.55859e-68	0.653704	0.437499	-0.204313	1.51172	0.13529	0.382539	0.246228	-0.10036	0.865437	0.120443
TAG 58:12	-0.224475	0.117365	-0.454651	0.00569961	0.0559433	-1.33183	0.304362	-1.92874	-0.734922	1.27372e-05	-0.664371	0.497191	-2.02969	0.339957	0.18163	-0.0572853	0.0192411	-0.454651	0.00569961	0.00294597	-0.527949	0.291117	-1.09888	0.042987	0.0699053	0.213013	0.01151	0.19044	0.235587	1.43847e-70	0.305768	0.433592	-0.544586	1.15612	0.480772	0.38696	0.243913	-0.091399	0.865319	0.112796
TAG 58:6	-0.0857743	0.118342	-0.317888	0.14634	0.468675	0.175291	0.315638	-0.443796	0.794378	0.578726	0.385423	0.553189	-0.269204	2.36527	0.486074	0.0256842	0.0205138	-0.317888	0.14634	0.210737	1.10713	0.307337	0.504324	1.70994	0.000324647	0.190991	0.0122915	0.166883	0.2151	5.98426e-51	0.860775	0.454354	-0.0303922	1.75194	0.0583319	0.273815	0.253499	-0.223397	0.771028	0.280236
TAG 58:7	-0.206065	0.112893	-0.427491	0.0153614	0.068132	-0.270634	0.30143	-0.861854	0.320586	0.369404	0.131915	0.527166	-0.544593	1.97086	0.802439	0.023866	0.0195186	-0.427491	0.0153614	0.221612	0.880733	0.293597	0.304874	1.45659	0.00274176	0.140445	0.0125003	0.115927	0.164963	2.76378e-28	0.496562	0.434901	-0.35645	1.34957	0.253709	-0.0605748	0.24256	-0.53633	0.415181	0.802826
TAG 58:8	-0.177445	0.107503	-0.388278	0.0333889	0.098982	0.00663586	0.280188	-0.542865	0.556136	0.981107	0.788565	0.455679	-0.0948974	2.07866	0.0837005	-0.00666948	0.0176866	-0.388278	0.0333889	0.706149	0.439201	0.266996	-0.084427	0.962829	0.100137	0.103947	0.0119261	0.0805581	0.127337	6.0522e-18	-0.232604	0.395924	-1.00909	0.543878	0.556938	-0.187894	0.222819	-0.624883	0.249095	0.399186
TAG 58:9	-0.1099	0.11124	-0.328063	0.108262	0.323298	0.164402	0.289985	-0.404311	0.733114	0.570826	0.718137	0.469514	-0.267009	1.98524	0.126302	-0.00565811	0.0182284	-0.328063	0.108262	0.75629	1.07739	0.274636	0.538776	1.616	9.05079e-05	0.161507	0.0116619	0.138636	0.184378	1.1376e-41	0.216115	0.409213	-0.586428	1.01866	0.597474	-0.00777816	0.230335	-0.459509	0.443953	0.973065
TAG 60:12	-0.227155	0.114414	-0.451542	-0.00276717	0.0472436	-0.603209	0.297705	-1.18706	-0.019355	0.0428807	0.70385	0.484209	-0.477509	1.83624	0.146223	0.00316359	0.0187849	-0.451542	-0.00276717	0.866278	1.18074	0.282898	0.625925	1.73556	3.12887e-05	0.204308	0.0112989	0.182149	0.226467	1.11143e-67	0.660778	0.421918	-0.166683	1.48824	0.117482	0.196322	0.237578	-0.269613	0.662257	0.408708
Analyses adjusted for age, sex, batch, body mass index (except for body mass index or waist circumference analyses), and log-triglycerides (except for triglyceride analyses).
Red P-values meet Bonferroni-corrected threshold P<0.00023, blue denotes suggestive P<0.001.
Beta-coefficients (standard errors) represent change in metabolic trait per 1-standard deviation increase in log-transformed metabolite
